# Supplementary material for: Metabolomic and transcriptomic changes underlying cold and anaerobic stresses after storage of table grapes
Source: Sci Rep. 2019 Feb 27;9:2917. doi: 10.1038/s41598-019-39253-8 (PMC6393478; doi:10.1038/s41598-019-39253-8)
Supplement: Supplementary file 2 — Supplemetary Tables 1-27 [file 41598_2019_39253_MOESM2_ESM.xlsx]

## Sheet: Table legend
Supplementary Table 1. Volatile compounds (ng/g FW) detected in ‘Superior Seedless’ berries.
Supplementary Table 2. Odor-active values (OAVs) of main volatile compounds correlated to the increase in off-flavor.
Supplementary Table 3. Genes that were upregulated under the experimental conditions and used threshold (LogFC>1.5 and FDR<0.05).
Supplementary Table 4. Genes that were downregulated under the experimental conditions and used threshold (LogFC>1.5 and FDR<0.05).
Supplementary Table 5. GOEA of genes upregulated in T15 as compared to T0.
Supplementary Table 6. GOEA of genes upregulated in TC as compared to T0.
Supplementary Table 7. GOEA of genes upregulated in T15 as compared to TC.
Supplementary Table 8. GOEA of genes upregulated associated with cold stress (T15>T0 and TC>T0).
Supplementary Table 9. GOEA of genes upregulated associated with cold stress (T15>T0 and T15>TC).
Supplementary Table 10. GOEA of genes downregulated in T15 as compared to T0.
Supplementary Table 11. GOEA of genes downregulated in TC as compared to T0.
Supplementary Table 12. GOEA of genes downregulated in T15 as compared to TC.
Supplementary Table 13. GOEA of genes downregulated associated with cold stress (T15<T0 and TC<T0).
Supplementary Table 14. GOEA of genes downregulated associated with cold stress (T15<T0 and T15<TC).
Supplementary Table 15. Changes in genes putatively involved in the metabolism of pyruvate or metabolism of key volatile compounds associated to off-flavor.
Supplementary Table 16. Changes in expression of putative ethylene-response factors (ERFs) and hypoxia-response elements (HREs).
Supplementary Table 17. Changes in expression of putative transcription factors.
Supplementary Table 18. Changes in expression of characterized or putative VvMYB genes.
Supplementary Table 19. Changes in gene expression of the cold associated transcription factors c-repeat binding factors (CBFs) and their inducers (ICEs).
Supplementary Table 20. Changes in expression of putative non-symbiotic hemoglobin gene.
Supplementary Table 21 Changes in expression of dehydrin 1a (VvDHN1a).
Supplementary Table 22. Signal intensity normalized to an internal standard of non-volatile compounds.
Supplementary Table 23. Changes in expression of putative CYP1B1.
Supplementary Table 24. Changes in expression of genes related to the phenylpropanoid pathway.
Supplementary Table 25. Changes in expression of putative peroxidase genes.
Supplementary Table 26. Changes in expression of two putative regulatory genes involved in salicylate biosynthesis.
Supplementary Table 27. Maturity indices of ‘Superior Seedless’ berries.

## Sheet: Supplementary Table 1
Supplementary Table 1. Volatile compounds (ng/g FW) detected in ‘Superior Seedless’ berries.
												nonparametric comprison to with control using Dunn method for joint ranking
		T0		TC		T5		T10		T15
Name	Id method	average (ng/g)	SD	average (ng/g)	SD	average (ng/g)	SD	average (ng/g)	SD	average (ng/g)	SD
diacetyl	Rt, MS	0	0	0	0	0	0	0	0	3.26729	0.616883	T0VT15	0.0201
ethyl acetate	St, Rt, MS	1.21382	0.131798	1.53871	0.398978	1.66615	0.78012	5.64518	2.0769	49.8822	3.93082	T0VT15	0.0247
acetaldehyde	St, Rt, MS	0	0	0	0	0	0	0	0	1.2998	0.103917	T0VT15	0.0201
3-methyl-1-butanol	St, Rt, MS	0	0	0	0	0	0	0	0	0.828507	0.103687	T0VT15	0.0201
1-butanol	St, Rt, MS	0.26679	0.015651	0.287081	0.0276811	0.271326	0.0171489	0.339895	0.0712611	1.84168	0.557646	T0VT15	0.0325
acetoin	St, Rt, MS	0	0	0	0	0	0	0	0	21.0574	1.88131	T0VT15	0.0201
ethyl acetone	Rt, MS	1.24633	0.0231935	1.60682	0.0568878	1.49408	0.0574036	1.43893	0.0281618	6.09356	1.16951	T0VT15	0.0056
acetone	St, Rt, MS	0	0	0	0	0	0	0	0	30.7157	3.08399	T0VT15	0.0201
2,3-butanediol	St, Rt, MS	0	0	0	0	0	0	0	0	1.01694	0.13001	T0VT15	0.0201
acetate	St, Rt, MS	0	0	0	0	0	0	0	0	15.9526	1.05229	T0VT15	0.0201
ethanol	St, Rt, MS	1.23704	0.62161	2.10951	0.793376	1.04004	1.00889	6.31192	2.51326	75.3482	8.05588	T0VT15	0.0423
2-methyl-1-butanol	St, Rt, MS	0	0	0	0	0	0	0	0	0.0779707	0.0103443	T0VT15	0.0201
(E)-2-hexen-1-ol	St, Rt, MS	0	0	0	0	0	0	7.73437	0.477448	9.94353	1.02244	T0VT15	0.0297
(E)-2-hexenal	St, Rt, MS	210.982	31.3152	276.399	10.1339	273.375	4.76345	294.014	10.8379	267.077	10.2022	T0VT10	0.0076
(E,E)-2,4-hexadienal	St, Rt, MS	3.6526	0.904162	3.69039	0.768133	3.64843	0.419296	3.78752	0.332547	5.08719	0.151335	T0VT15	0.1138
1-heptanal	St, Rt, MS	0.609891	0.0231264	0.514431	0.0285843	0.62347	0.147526	0.688742	0.106665	0.55587	0.0240885	T0VT15	0.805
1-hexanal	St, Rt, MS	125.965	23.0867	110.252	5.53778	116.389	2.86303	136.409	1.78573	134.564	7.5519	T0VT15	1
1-hexanol	St, Rt, MS	1.17411	0.206918	1.70148	0.27875	1.358	0.152659	3.80404	0.38764	4.88243	0.321217	T0VT15	0.0104
1-nonanal	St, Rt, MS	0.556267	0.099247	0.633916	0.0482259	0.73589	0.0539333	0.53431	0.108569	0.707396	0.0459534	T0VT15	0.2209
1-octen-3-ol	St, Rt, MS	0.728812	0.146209	0.582595	0.0429485	0.697453	0.123323	0.690563	0.117992	0.762293	0.0695793	T0VT15	1
1-pentanal	St, Rt, MS	1.41965	0.207673	1.07681	0.231522	0.963512	0.087374	0.942307	0.136848	1.04451	0.0595162	T0VT15	0.805
1-penten-3-ol	St, Rt, MS	0.711839	0.156402	0.585673	0.135481	0.613858	0.0628244	0.604023	0.103496	0.401275	0.0274637	T0VT15	0.0705
1-penten-3-one	St, Rt, MS	1.33269	0.208239	1.24841	0.0114758	1.17287	0.126299	1.38988	0.0986984	1.47147	0.0689295	T0VT15	0.6836
2,4-pentanedione	Rt, MS	0	0	0.449302	0.222513	0.522531	0.0379995	0.544617	0.0199006	0.963942	0.0679247	T0VT15	0.0054
2-methyl-3-pentanone	Rt, MS	0.518883	0.0552955	0.545082	0.0471833	0.538981	0.0223179	0.515233	0.0150164	0.561891	0.219863	T0VT15	1
2-propenoic acid, butyl ester	Rt, MS	1.38561	0.220715	1.67015	0.235535	1.83577	0.284896	1.7029	0.323949	1.99834	0.119226	T0VT15	0.1138
4-methyl-2-pentanone	Rt, MS	0.323437	0.0137903	0.674126	0.0217618	0.610984	0.039314	0.580373	0.0195462	26.2849	21.2986	T0VT15	0.0056
6-methyl-5-heptene-2-one	St, Rt, MS	0.621679	0.157366	0.502464	0.079715	0.612166	0.0136025	0.5148	0.0393421	0.5773	0.0652043	T0VT15	1
benzaldehyde	St, Rt, MS	0.193955	0.00479816	0.24202	0.00602085	0.247031	0.00766883	0.279454	0.0390894	0.279061	0.0493324	T0VT15	0.0423
hexanoic acid, methyl ester	St, Rt, MS	0.103862	0.00436388	0.0746446	0.00758341	0.0867241	0.00982361	0.0805929	0.0100617	0.0596776	0.0141449	T15VT0	0.0139
Rt- retention index, MS – mass spectrometry, St – authentic standard

## Sheet: Supplementary Table 2
Supplementary Table 2. Odor active values (OAVs) of main volatile compounds correlated to the increase in off-flavor.
			T0				TC				T5				T10				T15
Name	Id method	Odor treshold (ng/g)	average (ng/g)	SD	Estimated OAV	Estimated OAV SD	average (ng/g)	SD	Estimated OAV	Estimated OAV SD	average (ng/g)	SD	Estimated OAV	Estimated OAV SD	average (ng/g)	SD	Estimated OAV	Estimated OAV SD	average (ng/g)	SD	Estimated OAV	Estimated OAV SD
diacetyl	Rt, MS	2.3	0	0	0	0	0	0	0	0	0	0	0	0	0	0	0	0	3.26729	0.616883	1.42056	0.26821
ethyl acetate	St, Rt, MS	5	1.21382	0.131798	0.242764	0.0263596	1.53871	0.398978	0.307743	0.0797957	1.66615	0.78012	0.33323	0.156024	5.64518	2.0769	1.12904	0.41538	49.8822	3.93082	9.97644	0.786165
acetaldehyde	St, Rt, MS	15	0	0	0	0	0	0	0	0	0	0	0	0	0	0	0	0	1.2998	0.103917	0.0866536	0.00692781
3-methyl-1-butanol	St, Rt, MS	250	0	0	0	0	0	0	0	0	0	0	0	0	0	0	0	0	0.828507	0.103687	0.00331403	0.000414748
1-butanol	St, Rt, MS	500	0.26679	0.015651	0.00053358	3.1302e-05	0.287081	0.0276811	0.000574161	5.53621e-05	0.271326	0.0171489	0.000542652	3.42978e-05	0.339895	0.0712611	0.000679791	0.000142522	1.84168	0.557646	0.00368336	0.00111529
acetoin	St, Rt, MS	800	0	0	0	0	0	0	0	0	0	0	0	0	0	0	0	0	21.0574	1.88131	0.0263218	0.00235163
ethyl acetone	Rt, MS	70000	1.24633	0.0231935	1.78048e-05	3.31335e-07	1.60682	0.0568878	2.29546e-05	8.12683e-07	1.49408	0.0574036	2.1344e-05	8.20051e-07	1.43893	0.0281618	2.05561e-05	4.02311e-07	6.09356	1.16951	8.70508e-05	1.67073e-05
acetone	St, Rt, MS	500000	0	0	0	0	0	0	0	0	0	0	0	0	0	0	0	0	30.7157	3.08399	6.14313e-05	6.16797e-06
acetate	St, Rt, MS	22000	0	0	0	0	0	0	0	0	0	0	0	0	0	0	0	0	15.9526	1.05229	0.000725118	4.78314e-05
2,3-butanediol	St, Rt, MS		0	0			0	0			0	0			0	0			1.01694	0.13001
ethanol	St, Rt, MS	100000	1.23704	0.62161	0	0	2.10951	0.793376	0	0	1.04004	1.00889	0	0	6.31192	2.51326	0	0	75.3482	8.05588	0	0
2-methyl-1-butanol	St, Rt, MS		0	0			0	0			0	0			0	0			0.0779707	0.0103443

## Sheet: Supplementary Table 3
Supplementary Tables 3. Genes that were upregulated under the exprimental conditions and used threshold (LogFC>1.5 and FDR<0.05).
T0 < T15	logFC	FDR		TC < T15	logFC	FDR		T0 < TC	logFC	FDR		Anerobic stress related genes (T15>T0 and T15>TC)	cold stress related genes (T15>T0 and TC>T0)
VIT_212s0034g02380.2	1.50007	0.000105512		VIT_218s0001g07810.1	-1.50269	0.000108654		VIT_214s0066g00790.1	1.50053	4.26016e-05		VIT_212s0034g02380	VIT_209s0002g03460
VIT_209s0002g03460.1	1.50047	0.0421594		VIT_218s0001g06610.1	-1.50271	1.7e-12		VIT_211s0016g01720.1	1.50567	3.2975e-11		VIT_208s0058g00150	VIT_218s0001g08290
VIT_218s0001g08290.12	1.50236	1.57723e-15		VIT_205s0049g02240.1	-1.50482	3.92e-27		VIT_206s0004g06830.1	1.50684	4.24835e-16		VIT_201s0010g02460	VIT_206s0004g02620
VIT_208s0007g08520.1	1.50361	7.04905e-06		VIT_207s0130g00040.1	-1.50526	0.000107546		VIT_219s0015g01810.3	1.50825	0.0028508		VIT_210s0003g01770	VIT_201s0026g00850
VIT_208s0040g00230.1	1.50772	1.19237e-17		VIT_214s0060g01990.2	-1.5069	0.00049437		VIT_200s0125g00270.1	1.51223	0.0392625		VIT_216s0013g00220	VIT_214s0083g00520
VIT_214s0068g01340.1	1.51006	1.24984e-05		VIT_211s0016g02310.1	-1.50859	1.72e-07		VIT_207s0005g00280.1	1.51717	3.81521e-12		VIT_219s0014g05170	VIT_217s0000g09030
VIT_208s0007g02330.1	1.51131	2.93133e-23		VIT_219s0090g00420.4	-1.50888	1.8e-12		VIT_208s0007g02580.1	1.52056	4.86222e-12		VIT_207s0031g01275	VIT_201s0127g00470
VIT_208s0058g00150.1	1.51136	0.0263596		VIT_212s0057g00070.1	-1.50918	6.12e-07		VIT_212s0059g01300.2	1.52311	0.0408923		VIT_204s0008g05760	VIT_212s0028g00470
VIT_201s0010g02460.5	1.51194	6.16124e-24		VIT_201s0010g01680.1	-1.50972	1.86e-33		VIT_200s0375g00040.1	1.52651	2.94101e-23		VIT_203s0097g00710	VIT_202s0033g00520
VIT_212s0034g01810.1	1.51294	0.000458729		VIT_207s0005g06160.1	-1.51192	2.28e-15		VIT_205s0094g01330.2	1.52951	0.00441364		VIT_201s0011g02790	VIT_210s0003g00350
VIT_218s0001g07320.1	1.51776	8.10845e-17		VIT_217s0000g03780.1	-1.51327	0.024881		VIT_202s0025g01560.1	1.5358	1.05506e-19		VIT_219s0014g04650	VIT_211s0149g00300
VIT_202s0087g00780.2	1.5179	1.19039e-10		VIT_205s0020g02650.1	-1.51703	2.97e-14		VIT_216s0050g00970.2	1.54053	0.0103769		VIT_217s0000g05850	VIT_205s0102g01160
VIT_210s0003g01770.2	1.51811	0.00985004		VIT_200s1881g00010.1	-1.52079	2.5e-17		VIT_206s0061g01030.5	1.54168	1.92862e-09		VIT_207s0141g00920	VIT_202s0012g01570
VIT_216s0013g00220.1	1.52422	0.0295317		VIT_203s0063g00460.1	-1.52104	0.00175743		VIT_213s0074g00030.1	1.5418	1.65665e-11		VIT_201s0146g00410	VIT_210s0071g00300
VIT_213s0084g00810.1	1.52483	1.73564e-25		VIT_215s0021g00890.1	-1.52137	7.16e-10		VIT_209s0018g00620.1	1.54503	5.7731e-26		VIT_213s0067g00700	VIT_205s0020g04640
VIT_214s0068g02150.3	1.52542	0.00105157		VIT_205s0020g04610.1	-1.52415	1.12e-18		VIT_217s0000g09030.1	1.54617	4.74005e-06		VIT_211s0016g04760	VIT_206s0004g04620
VIT_205s0029g00240.2	1.52652	1.97473e-17		VIT_211s0078g00290.1	-1.52565	0.0195786		VIT_209s0002g00890.3	1.54653	0.0300149		VIT_204s0044g00220	VIT_205s0102g00710
VIT_219s0014g05170.1	1.52793	0.0410618		VIT_200s0480g00040.1	-1.52664	1.72e-19		VIT_214s0108g00980.1	1.55339	8.28825e-21		VIT_206s0009g02310	VIT_213s0019g01810
VIT_214s0108g00890.1	1.52958	2.62305e-14		VIT_218s0001g06760.1	-1.52765	0.0171634		VIT_202s0033g00180.1	1.55591	4.39046e-41		VIT_201s0010g01680	VIT_213s0019g05360
VIT_202s0025g03660.1	1.53255	1.05478e-29		VIT_219s0014g03130.1	-1.52816	1.72e-36		VIT_206s0004g04620.7	1.55867	0.00724396		VIT_207s0104g00900	VIT_214s0006g02590
VIT_206s0004g02620.1	1.53466	1.66508e-16		VIT_219s0177g00230.1	-1.52887	0.00271571		VIT_219s0090g00130.1	1.56103	6.31025e-36		VIT_206s0080g00450	VIT_207s0141g00390
VIT_201s0026g00850.2	1.536	0.00568455		VIT_200s0187g00150.2	-1.52971	1.19e-10		VIT_212s0055g00330.1	1.56176	0.00177419		VIT_201s0137g00460	VIT_207s0031g00530
VIT_206s0004g00430.1	1.53636	0.000986379		VIT_205s0094g00360.1	-1.5307	1.57e-20		VIT_204s0008g05430.3	1.56623	8.16787e-06		VIT_219s0014g03130	VIT_201s0011g03420
VIT_213s0019g04620.1	1.53739	2.34192e-09		VIT_201s0127g00430.2	-1.53181	0.000692431		VIT_200s2668g00010.1	1.56999	0.0341569		VIT_219s0014g02900	VIT_203s0038g03400
VIT_207s0031g01275.1	1.53937	6.48735e-20		VIT_201s0026g01590.2	-1.53296	5.27e-05		VIT_218s0001g01580.1	1.57027	0.0344838		VIT_210s0116g01650	VIT_219s0015g01750
VIT_211s0016g00520.2	1.5405	0.0108123		VIT_208s0058g01090.1	-1.53318	1.06e-06		VIT_208s0007g00330.1	1.57448	5.56577e-09		VIT_211s0052g01180	VIT_218s0001g10800
VIT_208s0058g00550.1	1.54461	2.75838e-05		VIT_204s0008g04480.1	-1.5344	1.48e-38		VIT_212s0028g00590.6	1.57636	0.0183062		VIT_214s0066g00810	VIT_200s0361g00040
VIT_214s0030g01240.2	1.54765	5.12026e-06		VIT_214s0108g00490.1	-1.53623	6.07e-06		VIT_211s0016g04200.1	1.57691	6.64716e-10		VIT_204s0023g03600	VIT_205s0077g01560
VIT_204s0008g05760.1	1.55513	8.84749e-11		VIT_217s0000g05070.1	-1.53671	9.91e-05		VIT_216s0098g00580.3	1.58237	2.0095e-19		VIT_218s0001g12710	VIT_214s0066g02190
VIT_214s0083g00520.1	1.5579	1.27835e-10		VIT_207s0031g01505.1	-1.53769	1.09e-14		VIT_212s0028g00670.1	1.58335	0.0454369		VIT_218s0001g08280	VIT_217s0000g09770
VIT_218s0001g10180.1	1.5585	7.23943e-10		VIT_204s0069g00860.1	-1.54106	0.00202445		VIT_213s0064g01050.4	1.58602	0.0196391		VIT_218s0001g07810	VIT_206s0004g08150
VIT_217s0000g09030.1	1.55927	1.83516e-05		VIT_216s0050g00480.1	-1.5422	2.06e-06		VIT_211s0149g00300.2	1.5861	0.0307838		VIT_211s0052g01190	VIT_200s0916g00010
VIT_203s0097g00710.1	1.56122	2.83745e-14		VIT_219s0015g00020.1	-1.54312	3.11e-25		VIT_212s0035g00920.1	1.58792	9.82026e-06		VIT_208s0040g01200	VIT_205s0020g03190
VIT_201s0011g02790.1	1.56329	1.13501e-16		VIT_201s0026g01340.1	-1.54382	8.09e-11		VIT_203s0038g04100.3	1.5897	0.0121711		VIT_200s0463g00030	VIT_209s0018g00620
VIT_201s0127g00470.1	1.56375	3.87666e-17		VIT_209s0002g05810.1	-1.54541	0.0494644		VIT_205s0020g03140.1	1.59004	4.41372e-09		VIT_219s0015g02730	VIT_209s0002g00580
VIT_214s0066g00700.1	1.56472	5.11573e-07		VIT_215s0046g00470.11	-1.54812	4.66e-07		VIT_201s0011g03420.1	1.5901	5.0939e-30		VIT_213s0064g00435	VIT_208s0032g01220
VIT_216s0022g00440.1	1.56545	0.0462774		VIT_212s0028g02530.1	-1.54875	0.0396319		VIT_217s0000g09100.1	1.59102	1.07754e-32		VIT_213s0067g02500	VIT_208s0007g07020
VIT_212s0028g00470.2	1.56668	0.01018		VIT_219s0015g01940.5	-1.55196	7.57e-08		VIT_200s0265g00070.2	1.59125	3.65299e-26		VIT_215s0021g00890	VIT_218s0001g06670
VIT_219s0014g04650.1	1.57072	0.000366167		VIT_215s0107g00550.1	-1.55348	0.00771052		VIT_201s0026g00220.4	1.5916	0.0263479		VIT_211s0052g01220	VIT_205s0077g00654
VIT_217s0000g09870.6	1.57571	0.00102374		VIT_214s0171g00360.1	-1.55549	0.00672009		VIT_201s0011g06340.3	1.59262	0.0313183		VIT_211s0052g00100	VIT_205s0077g01570
VIT_208s0007g08410.1	1.57618	1.9244e-34		VIT_212s0057g00250.1	-1.55929	0.0421836		VIT_218s0001g00750.1	1.59478	0.000565005		VIT_219s0015g00020	VIT_208s0007g05940
VIT_202s0025g02920.1	1.5762	1.85382e-29		VIT_213s0064g00270.1	-1.56111	3.65e-12		VIT_205s0077g00654.1	1.59618	2.65995e-10		VIT_205s0049g00210	VIT_204s0008g02550
VIT_217s0000g05850.5	1.57647	0.00183445		VIT_207s0130g00350.3	-1.56159	6.27e-10		VIT_214s0066g02190.3	1.59688	0.00788207		VIT_214s0060g01300	VIT_207s0005g00870
VIT_201s0146g00060.2	1.5787	0.000242485		VIT_212s0034g01890.1	-1.56162	2.77e-14		VIT_200s0181g00010.2	1.59832	0.0278249		VIT_208s0040g01820	VIT_208s0058g01300
VIT_202s0033g00520.1	1.58015	0.0441431		VIT_205s0077g00800.1	-1.5623	7.8e-16		VIT_203s0180g00030.2	1.59966	0.0472772		VIT_209s0018g01220	VIT_215s0021g01420
VIT_204s0008g00480.1	1.58305	0.000317608		VIT_214s0060g02280.2	-1.56303	1.93e-09		VIT_200s0323g00060.1	1.60351	4.09842e-07		VIT_209s0054g00910	VIT_204s0008g00600
VIT_207s0141g00920.1	1.58512	1.97181e-06		VIT_202s0025g04730.2	-1.56419	4.54e-05		VIT_218s0075g00220.3	1.60804	0.00180485		VIT_207s0129g00180	VIT_219s0014g00220
VIT_201s0026g01660.2	1.58599	5.28299e-29		VIT_216s0100g00470.1	-1.56751	7.39e-23		VIT_204s0043g00840.1	1.60955	2.36892e-12		VIT_208s0007g01450	VIT_205s0020g03010
VIT_210s0003g00350.4	1.58816	5.70387e-11		VIT_205s0020g02170.1	-1.56833	0.0324353		VIT_208s0007g05080.3	1.6143	0.0023783		VIT_213s0019g00750	VIT_203s0063g00140
VIT_201s0146g00410.1	1.58842	3.65192e-30		VIT_207s0129g00520.1	-1.57028	1.21e-08		VIT_202s0012g01235.1	1.6197	0.000233837		VIT_218s0001g06610	VIT_208s0058g00690
VIT_211s0149g00300.2	1.58949	0.0417226		VIT_204s0079g00810.1	-1.57058	5.16e-25		VIT_209s0002g02320.1	1.62707	5.06192e-08		VIT_205s0020g02770	VIT_215s0048g00510
VIT_214s0060g00270.1	1.5951	0.00867006		VIT_202s0025g05120.1	-1.57074	8.87e-15		VIT_219s0140g00040.1	1.62808	0.00517904		VIT_219s0093g00310	VIT_206s0004g07150
VIT_213s0067g00700.6	1.59664	0.0208677		VIT_208s0007g08040.1	-1.57154	1.06e-08		VIT_219s0014g01800.1	1.62828	9.30159e-38		VIT_215s0046g02230	VIT_202s0025g03300
VIT_211s0016g04760.1	1.59712	9.438e-06		VIT_200s0199g00310.1	-1.57251	9.42e-24		VIT_208s0040g03270.1	1.6307	9.25686e-10		VIT_205s0049g01780	VIT_212s0034g01780
VIT_204s0044g00220.1	1.59881	0.00938652		VIT_204s0023g02810.2	-1.57413	0.0491937		VIT_208s0007g04380.1	1.63228	5.45352e-08		VIT_211s0016g05010	VIT_202s0234g00130
VIT_219s0085g01100.9	1.6002	0.0385042		VIT_204s0008g05760.1	-1.57729	1.1e-07		VIT_219s0015g01750.2	1.63399	0.000230448		VIT_216s0039g01480	VIT_214s0108g00980
VIT_208s0056g00130.1	1.60233	0.0182817		VIT_205s0020g03710.1	-1.57769	2.31e-25		VIT_218s0001g10800.1	1.63471	1.22758e-18		VIT_217s0000g08370	VIT_219s0093g00580
VIT_206s0009g02310.1	1.60527	7.95378e-12		VIT_208s0058g00150.1	-1.57851	0.023505		VIT_216s0039g01130.1	1.63565	9.65387e-06		VIT_211s0016g00480	VIT_208s0007g04860
VIT_203s0180g00130.1	1.60531	1.28502e-18		VIT_200s0187g00130.1	-1.57874	1.24e-08		VIT_206s0061g00410.2	1.63685	0.0171341		VIT_200s0346g00110	VIT_201s0011g05620
VIT_205s0102g01160.5	1.61188	1.58451e-08		VIT_201s0026g01340.2	-1.5803	1.84e-05		VIT_208s0007g07440.2	1.63745	0.0129626		VIT_218s0001g06790	VIT_201s0137g00670
VIT_201s0026g01640.1	1.61396	0.00254522		VIT_215s0046g01190.1	-1.58229	0.000294022		VIT_214s0083g00200.1	1.63812	0.000199131		VIT_213s0019g03090	VIT_212s0059g02520
VIT_202s0012g01570.2	1.61804	3.21952e-34		VIT_219s0014g02460.1	-1.58355	3.25e-32		VIT_202s0012g01570.2	1.63817	4.3735e-42		VIT_211s0052g01270	VIT_218s0001g08840
VIT_210s0071g00300.1	1.61824	2.29618e-05		VIT_217s0000g02020.1	-1.5837	6.56e-29		VIT_206s0004g05650.5	1.63841	9.86574e-24		VIT_213s0019g02170	VIT_216s0039g01280
VIT_201s0010g01680.1	1.61982	6.98744e-28		VIT_209s0070g00490.2	-1.58376	2.13e-30		VIT_216s0100g01170.1	1.63949	3.64343e-10		VIT_210s0003g01030	VIT_203s0180g00030
VIT_215s0046g02170.1	1.6201	1.55212e-16		VIT_208s0007g08840.5	-1.58944	1.68e-08		VIT_204s0079g00410.1	1.6419	2.48875e-29		VIT_208s0032g00680	VIT_216s0039g01360
VIT_207s0104g00900.3	1.62284	0.04396		VIT_205s0077g00730.1	-1.59002	2.03e-31		VIT_208s0040g02800.1	1.64919	0.033814		VIT_208s0007g05580	VIT_216s0100g01170
VIT_206s0080g00450.1	1.62466	1.09397e-26		VIT_205s0020g03530.1	-1.59152	0.0108491		VIT_208s0007g00510.2	1.64924	0.00462887		VIT_202s0025g04130	VIT_216s0098g00580
VIT_201s0137g00460.6	1.62537	2.99102e-05		VIT_218s0001g06610.2	-1.59198	0.00780124		VIT_205s0049g01380.4	1.6552	0.0345539		VIT_212s0057g00250	VIT_213s0067g01070
VIT_211s0016g01920.1	1.6261	3.06366e-21		VIT_215s0046g03570.1	-1.59327	2.64e-14		VIT_201s0010g03880.2	1.65567	0.00406994		VIT_207s0005g01140	VIT_203s0038g01380
VIT_219s0014g03130.1	1.62793	2.1415e-35		VIT_217s0000g08370.1	-1.59694	2.44e-08		VIT_207s0104g00390.4	1.66237	8.48045e-06		VIT_201s0011g05670	VIT_216s0148g00360
VIT_219s0014g02900.1	1.62802	1.10653e-05		VIT_200s0477g00010.1	-1.59738	7.22e-09		VIT_216s0050g00620.1	1.66249	0.0188603		VIT_200s0214g00090	VIT_219s0014g00210
VIT_216s0050g01250.1	1.63115	1.95487e-31		VIT_200s0587g00030.1	-1.599	1.8e-35		VIT_216s0013g01110.1	1.66475	0.0426331		VIT_218s0157g00210	VIT_213s0320g00030
VIT_210s0116g01650.1	1.63256	7.33273e-34		VIT_200s1682g00010.1	-1.60657	0.0111427		VIT_209s0002g05560.1	1.66638	0.0313524		VIT_207s0005g02660	VIT_211s0016g00390
VIT_211s0052g01180.1	1.63278	0.000325606		VIT_218s0001g08200.1	-1.60676	0.000943063		VIT_208s0040g02590.1	1.66997	0.000521481		VIT_219s0090g00690	VIT_207s0005g00280
VIT_211s0016g04050.1	1.63322	2.25244e-05		VIT_208s0007g01450.3	-1.60719	0.00674028		VIT_206s0080g00360.5	1.67071	0.0349796		VIT_208s0007g01560	VIT_219s0014g01800
VIT_207s0104g00310.1	1.6362	1.24184e-23		VIT_207s0005g02130.1	-1.61027	3.36e-25		VIT_206s0009g03330.4	1.67386	0.0237627		VIT_205s0020g03530	VIT_214s0066g00710
VIT_205s0020g04640.5	1.63642	0.00379818		VIT_203s0017g01240.1	-1.61209	2.45e-21		VIT_211s0065g00350.1	1.67529	9.39169e-19		VIT_215s0048g02070	VIT_211s0052g01090
VIT_214s0066g00810.1	1.63854	2.43531e-08		VIT_202s0154g00110.1	-1.61295	0.000321627		VIT_206s0004g01010.1	1.67775	0.016307		VIT_205s0020g04270	VIT_219s0014g03820
VIT_201s0010g03760.1	1.64011	8.7987e-10		VIT_212s0034g01950.1	-1.62104	2.09e-37		VIT_201s0011g05620.1	1.68304	2.72833e-13		VIT_214s0066g01190	VIT_205s0020g03000
VIT_204s0023g03600.2	1.64029	0.0039706		VIT_202s0025g00110.2	-1.62178	0.000917283		VIT_215s0048g02270.4	1.68355	0.0090082		VIT_208s0007g07500	VIT_215s0048g02270
VIT_211s0016g05580.5	1.6408	0.0122252		VIT_209s0002g06360.1	-1.62497	0.00011757		VIT_213s0106g00720.1	1.68427	0.00287563		VIT_219s0014g02460	VIT_203s0038g02940
VIT_205s0020g04730.1	1.6411	8.55762e-08		VIT_216s0013g00390.1	-1.62622	3.76e-50		VIT_200s0916g00010.3	1.6847	0.000424191		VIT_211s0118g00800	VIT_204s0079g00410
VIT_203s0063g01080.2	1.64231	0.00172176		VIT_208s0007g03530.2	-1.62809	1.03e-19		VIT_217s0000g09770.1	1.68471	4.87139e-05		VIT_209s0002g05810	VIT_205s0077g01530
VIT_218s0001g12710.1	1.64248	4.04637e-08		VIT_211s0118g00800.1	-1.6288	6.75e-28		VIT_215s0107g00550.2	1.68673	0.00278904		VIT_201s0011g04510	VIT_212s0059g01720
VIT_215s0045g00370.2	1.6431	9.63212e-13		VIT_217s0000g08370.5	-1.62908	1.41e-05		VIT_214s0128g00080.1	1.68725	7.87443e-06		VIT_209s0002g04580	VIT_216s0039g01170
VIT_218s0001g08280.1	1.6438	4.3864e-22		VIT_215s0048g02320.1	-1.62939	7.33e-06		VIT_214s0006g02590.1	1.69138	0.00209603		VIT_215s0046g00070	VIT_200s0301g00100
VIT_218s0001g07810.1	1.64811	1.85807e-06		VIT_201s0011g04510.4	-1.6312	0.00263016		VIT_215s0048g02270.2	1.69326	1.57997e-51		VIT_209s0002g01080	VIT_216s0050g00970
VIT_206s0004g04620.7	1.64952	0.00413299		VIT_217s0000g08370.2	-1.63234	3.28e-16		VIT_207s0005g03340.1	1.69451	0.000215949		VIT_205s0020g01830	VIT_207s0005g04560
VIT_206s0004g02830.1	1.65301	1.08303e-18		VIT_201s0026g01250.1	-1.63284	1.25e-06		VIT_201s0011g04370.5	1.69462	5.2824e-05		VIT_201s0011g06140	VIT_219s0090g00120
VIT_205s0102g00710.1	1.65406	4.01325e-11		VIT_214s0066g01190.1	-1.63356	5.61e-12		VIT_218s0001g10720.3	1.6949	1.05809e-06		VIT_214s0128g00790	VIT_218s0001g01960
VIT_212s0034g02390.2	1.65458	0.00588642		VIT_216s0050g02670.4	-1.63428	2.25e-13		VIT_204s0008g06570.4	1.69777	1.19263e-05		VIT_201s0011g02330	VIT_213s0019g03600
VIT_208s0007g02620.1	1.65519	1.65359e-15		VIT_215s0048g02990.1	-1.63654	2.5e-17		VIT_207s0031g00080.2	1.70146	0.0196233		VIT_214s0068g01760	VIT_216s0148g00290
VIT_218s0001g07870.1	1.65583	0.000298421		VIT_215s0048g02070.1	-1.63667	0.00878829		VIT_208s0007g02510.1	1.70423	7.24609e-07		VIT_205s0020g00830	VIT_204s0043g00840
VIT_214s0060g00810.1	1.65792	4.47893e-09		VIT_214s0030g02200.2	-1.63747	7.63e-06		VIT_212s0028g00470.2	1.70445	2.52514e-09		VIT_208s0058g01100	VIT_206s0004g08300
VIT_217s0000g01050.1	1.65922	1.00062e-08		VIT_215s0045g00330.1	-1.63896	0.000211321		VIT_218s0001g15570.1	1.70505	0.00225383		VIT_200s0438g00020	VIT_216s0100g01100
VIT_202s0025g02560.1	1.66142	2.79791e-15		VIT_216s0050g01990.1	-1.64101	6.8e-13		VIT_202s0033g00520.1	1.70672	0.00529394		VIT_213s0019g03160	VIT_207s0141g00270
VIT_207s0005g00980.1	1.66181	3.06744e-09		VIT_207s0005g01240.1	-1.64413	6.58e-09		VIT_205s0102g01160.3	1.70879	0.00016582		VIT_203s0038g03570	VIT_211s0016g05700
VIT_211s0052g01190.1	1.66226	6.6993e-15		VIT_204s0079g00610.1	-1.64454	4.4e-18		VIT_218s0001g10740.1	1.71156	0.0494818		VIT_212s0059g00400	VIT_218s0001g11520
VIT_213s0019g04550.1	1.66361	0.000555023		VIT_202s0025g00690.2	-1.64475	0.027347		VIT_204s0044g01850.7	1.71201	2.11307e-06		VIT_201s0011g03850	VIT_203s0063g00280
VIT_213s0019g01810.1	1.66525	4.27491e-06		VIT_208s0058g01120.2	-1.64542	0.0455885		VIT_205s0020g01900.1	1.71443	5.72478e-23		VIT_214s0128g00780	VIT_211s0016g01720
VIT_216s0039g00910.1	1.66628	2.87831e-27		VIT_213s0073g00590.1	-1.64767	2.47e-21		VIT_213s0019g00010.1	1.71593	0.000855271		VIT_200s0587g00030	VIT_211s0016g04240
VIT_213s0019g05360.4	1.66629	2.78375e-30		VIT_203s0017g01410.3	-1.65175	0.00961931		VIT_210s0003g00090.5	1.71594	1.14694e-05		VIT_217s0000g01010	VIT_207s0005g01770
VIT_208s0040g01200.4	1.66981	1.14449e-36		VIT_210s0116g01650.2	-1.65296	0.00208056		VIT_213s0019g03630.1	1.71636	0.00542696		VIT_211s0016g02800	VIT_218s0001g00750
VIT_200s0463g00030.1	1.67047	5.60724e-06		VIT_205s0020g04270.1	-1.65584	6.07e-12		VIT_207s0031g00530.1	1.71717	4.82876e-06		VIT_206s0004g03550	VIT_207s0031g00080
VIT_219s0015g02730.1	1.67091	1.35435e-05		VIT_217s0000g08730.2	-1.65779	0.0200588		VIT_210s0003g00090.2	1.71893	1.6177e-08		VIT_205s0020g02600	VIT_210s0003g01130
VIT_207s0151g00260.1	1.67099	1.12085e-07		VIT_207s0031g01630.2	-1.66142	3.64e-22		VIT_203s0038g00860.4	1.72047	0.000505328		VIT_200s0216g00060	VIT_211s0065g00350
VIT_202s0033g00130.1	1.676	3.58686e-45		VIT_203s0063g00050.1	-1.66165	1.09e-42		VIT_216s0100g01040.1	1.72248	0.0123142		VIT_214s0066g01590	VIT_200s2849g00010
VIT_207s0005g01450.1	1.67987	3.61802e-09		VIT_215s0046g01360.1	-1.66196	0.0257222		VIT_218s0122g00660.1	1.72263	2.70062e-15		VIT_216s0100g00290	VIT_206s0004g01010
VIT_209s0002g08420.1	1.68253	8.81769e-11		VIT_200s0125g00020.1	-1.66216	8.48e-17		VIT_206s0004g00060.1	1.72284	5.19174e-06		VIT_213s0073g00590	VIT_213s0067g02050
VIT_213s0064g00435.1	1.68323	0.00350156		VIT_215s0046g03180.3	-1.66647	1.28e-05		VIT_214s0068g01500.6	1.72392	0.0444367		VIT_200s0125g00020	VIT_202s0012g01330
VIT_214s0066g00800.1	1.68328	1.46456e-44		VIT_200s0404g00050.1	-1.6679	0.00316138		VIT_209s0002g03540.1	1.7246	4.30537e-40		VIT_204s0008g01570	VIT_204s0023g02900
VIT_213s0019g00840.3	1.68726	3.27325e-05		VIT_207s0031g01630.1	-1.67193	8.62e-07		VIT_215s0021g01420.1	1.72897	0.000147853		VIT_202s0154g00110	VIT_216s0100g01070
VIT_201s0127g00440.2	1.68807	0.00965919		VIT_208s0007g08590.2	-1.67243	0.000166037		VIT_206s0004g08150.1	1.72947	1.15869e-34		VIT_200s0181g00080	VIT_212s0059g02530
VIT_213s0019g01490.1	1.69066	6.00561e-06		VIT_201s0011g02790.1	-1.67498	1.31e-22		VIT_209s0018g02090.2	1.73626	0.000840817		VIT_203s0063g00050	VIT_216s0039g01300
VIT_201s0011g04550.1	1.692	5.2765e-14		VIT_205s0020g02600.2	-1.67869	0.0336591		VIT_213s0019g03600.3	1.74663	0.0093371		VIT_209s0002g07010	VIT_217s0000g07710
VIT_207s0005g02450.1	1.69271	5.18189e-09		VIT_206s0004g03550.4	-1.67996	1.82e-08		VIT_215s0046g01750.4	1.74923	0.0262398		VIT_208s0007g04570	VIT_219s0027g00600
VIT_202s0033g00520.6	1.6928	0.00300398		VIT_206s0061g00440.1	-1.6803	1.3e-14		VIT_217s0000g08910.1	1.75023	1.40446e-05		VIT_204s0043g00850	VIT_204s0008g06930
VIT_201s0010g03980.1	1.69403	2.27303e-14		VIT_209s0002g01000.4	-1.68262	0.0325611		VIT_205s0029g00400.5	1.75113	0.000204559		VIT_210s0523g00020	VIT_205s0077g01540
VIT_218s0041g01880.2	1.69407	0.00166958		VIT_203s0017g01210.1	-1.68381	3.88e-27		VIT_207s0141g00390.3	1.75126	9.62462e-07		VIT_207s0005g00750	VIT_219s0014g02240
VIT_218s0001g14730.1	1.69479	6.34479e-09		VIT_205s0029g00500.1	-1.68472	3.25e-25		VIT_200s0125g00210.1	1.75562	0.0374122		VIT_210s0003g03810	VIT_214s0060g00620
VIT_214s0108g00050.1	1.69491	0.0314226		VIT_206s0004g07230.1	-1.68589	5.48e-06		VIT_215s0046g00340.2	1.75735	0.00140243		VIT_208s0007g07640	VIT_202s0025g04864
VIT_213s0067g02500.1	1.69717	1.44448e-33		VIT_219s0014g03720.1	-1.68974	7.67e-18		VIT_211s0052g01380.2	1.7581	0.00578505		VIT_202s0025g02490	VIT_219s0015g01900
VIT_204s0008g00710.4	1.69763	0.0287916		VIT_208s0040g01200.3	-1.69397	0.00152009		VIT_203s0038g01380.3	1.76195	0.00385768		VIT_203s0091g01040	VIT_216s0039g01240
VIT_214s0006g02590.1	1.69839	0.00298175		VIT_216s0013g00440.1	-1.69477	1.11e-53		VIT_209s0002g03610.1	1.76279	1.37569e-39		VIT_202s0025g01710	VIT_207s0104g00850
VIT_214s0006g02240.1	1.69943	1.80112e-41		VIT_207s0005g00750.2	-1.69624	1.84e-11		VIT_206s0004g06935.1	1.76404	7.9718e-09		VIT_208s0058g01120	VIT_206s0080g00790
VIT_207s0141g00390.2	1.69975	1.16748e-20		VIT_216s0100g00400.1	-1.69788	1.7e-25		VIT_208s0217g00110.1	1.76495	0.00044974		VIT_214s0219g00130	VIT_217s0053g00620
VIT_215s0021g00890.1	1.69994	5.15894e-11		VIT_214s0171g00320.1	-1.6979	1.36e-16		VIT_211s0037g00810.2	1.76561	1.24666e-14		VIT_218s0001g06760	VIT_200s0270g00120
VIT_211s0052g01220.1	1.70002	5.82381e-05		VIT_218s0001g15010.1	-1.69811	2.34e-14		VIT_215s0021g01010.2	1.76656	0.00204333		VIT_202s0154g00390	VIT_218s0117g00130
VIT_210s0042g01200.2	1.70019	1.57957e-08		VIT_200s0463g00030.1	-1.69851	1.36e-06		VIT_214s0108g01680.1	1.76778	0.00144959		VIT_203s0063g01290	VIT_214s0060g00040
VIT_211s0052g00100.1	1.70146	0.00774146		VIT_203s0091g00860.5	-1.70067	0.000746196		VIT_205s0077g01580.1	1.76854	1.88499e-61		VIT_201s0026g01250	VIT_206s0004g04950
VIT_207s0031g00530.1	1.70214	3.07237e-06		VIT_209s0054g00910.1	-1.70083	3.99e-06		VIT_202s0025g02725.1	1.76869	0.0110801		VIT_208s0007g08010	VIT_219s0014g02950
VIT_206s0004g07870.1	1.70287	9.4287e-49		VIT_203s0017g00650.1	-1.703	3.12e-25		VIT_209s0002g03470.1	1.77104	0.0345801		VIT_212s0028g03010	VIT_208s0040g00510
VIT_211s0016g03000.1	1.70475	2.96033e-20		VIT_200s2188g00010.1	-1.70755	3.78e-17		VIT_218s0001g15660.1	1.77193	9.52321e-36		VIT_218s0001g06150	VIT_217s0000g06710
VIT_219s0015g00050.1	1.70667	2.56781e-19		VIT_209s0018g00240.2	-1.70995	5.13e-08		VIT_202s0025g02805.1	1.77205	7.84576e-06		VIT_211s0078g00290	VIT_213s0019g02200
VIT_219s0015g00020.1	1.7083	3.14457e-26		VIT_205s0020g04210.1	-1.70995	2.24e-46		VIT_217s0000g07710.1	1.7725	0.000807031		VIT_215s0024g00400	VIT_219s0014g02660
VIT_202s0087g00330.1	1.70844	2.13316e-05		VIT_211s0052g00620.1	-1.71608	0.0483335		VIT_214s0060g00630.8	1.77301	1.28566e-07		VIT_203s0063g01150	VIT_201s0010g01230
VIT_210s0003g00140.1	1.70858	2.71939e-22		VIT_203s0097g00710.1	-1.71762	5.48e-16		VIT_201s0010g01230.2	1.77417	0.032336		VIT_211s0052g01260	VIT_205s0020g03680
VIT_201s0011g03420.1	1.70895	4.58482e-29		VIT_217s0000g05790.1	-1.72194	3.37e-05		VIT_218s0001g05060.2	1.77422	0.00218934		VIT_209s0002g07540	VIT_206s0004g01020
VIT_203s0038g03400.1	1.71069	5.37657e-16		VIT_203s0038g02440.1	-1.7224	2.8e-28		VIT_206s0004g07180.1	1.77493	0.0114167		VIT_205s0049g00140	VIT_213s0019g03910
VIT_219s0015g01750.2	1.71133	8.77723e-05		VIT_214s0083g01170.1	-1.72275	3.32e-08		VIT_214s0030g00620.1	1.77579	0.00273573		VIT_206s0080g00170	VIT_201s0010g01090
VIT_205s0077g01230.1	1.71193	0.00287328		VIT_205s0049g00140.1	-1.7256	9.33e-06		VIT_219s0015g01890.1	1.77942	7.94595e-34		VIT_208s0105g00470	VIT_218s0072g00242
VIT_205s0049g00210.3	1.71295	0.0218963		VIT_213s0019g00010.1	-1.72869	6.67e-13		VIT_201s0011g04370.6	1.77996	3.00796e-06		VIT_202s0025g01235	VIT_202s0025g03530
VIT_213s0067g03350.1	1.71338	6.73596e-12		VIT_214s0060g01870.1	-1.72872	1.07e-07		VIT_212s0028g02520.4	1.78194	0.0186473		VIT_208s0007g00310	VIT_219s0014g05090
VIT_214s0060g01300.4	1.71457	5.9297e-22		VIT_212s0059g01340.1	-1.73112	2.04e-10		VIT_205s0051g00870.1	1.79322	0.000210437		VIT_205s0062g01290	VIT_202s0025g04250
VIT_218s0001g10800.1	1.71756	1.97374e-17		VIT_211s0052g00450.1	-1.73621	2.3e-07		VIT_215s0048g02290.1	1.79806	0.013511		VIT_218s0001g06020	VIT_205s0062g00010
VIT_200s0361g00040.1	1.71818	5.90908e-12		VIT_213s0067g01650.1	-1.73794	2.24e-29		VIT_217s0000g08010.1	1.79916	3.63009e-10		VIT_208s0007g08000	VIT_200s0988g00010
VIT_219s0085g00820.1	1.71937	3.08387e-24		VIT_213s0067g00700.4	-1.73914	3.09e-16		VIT_211s0016g04450.14	1.80408	0.000875629		VIT_214s0036g01020	VIT_209s0002g03540
VIT_208s0007g03770.2	1.7231	0.0179465		VIT_216s0098g01000.1	-1.74017	7.49e-08		VIT_208s0040g03140.1	1.8105	0.00243685		VIT_207s0129g00520	VIT_206s0004g01990
VIT_213s0019g04200.4	1.72413	4.44797e-07		VIT_208s0007g02810.1	-1.74436	8.14e-05		VIT_203s0063g01210.1	1.81299	0.00592547		VIT_214s0060g01870	VIT_206s0061g01210
VIT_214s0068g02150.2	1.72467	3.94504e-17		VIT_204s0023g02070.1	-1.74458	0.000521354		VIT_203s0063g00140.1	1.81468	4.8564e-21		VIT_210s0116g00960	VIT_219s0014g02190
VIT_205s0077g01560.1	1.72509	7.12263e-26		VIT_212s0028g01320.3	-1.74498	0.00473891		VIT_208s0040g01730.2	1.82273	6.99081e-13		VIT_215s0046g01190	VIT_200s0179g00170
VIT_206s0004g06840.1	1.72565	9.0318e-26		VIT_214s0068g01760.3	-1.74551	7.8e-23		VIT_201s0011g02810.1	1.82374	0.00383367		VIT_208s0007g08840	VIT_201s0011g01830
VIT_203s0038g03430.2	1.72819	3.24492e-07		VIT_204s0008g01120.1	-1.74629	1.08e-37		VIT_202s0025g03300.1	1.82478	9.18768e-13		VIT_201s0127g00540	VIT_205s0077g01550
VIT_217s0000g01330.1	1.72966	0.000254641		VIT_213s0067g03260.1	-1.74956	5.01e-12		VIT_203s0038g02140.1	1.82738	2.2979e-18		VIT_215s0024g00050	VIT_208s0007g07230
VIT_208s0040g01820.1	1.72971	5.18533e-48		VIT_218s0122g01210.1	-1.753	0.0081161		VIT_211s0016g00930.1	1.82807	0.00956106		VIT_212s0059g01380	VIT_209s0054g00530
VIT_215s0046g00290.1	1.73198	0.0328399		VIT_202s0109g00230.3	-1.75638	0.0229064		VIT_203s0091g00690.1	1.83265	1.0644e-05		VIT_211s0052g01300	VIT_209s0002g03610
VIT_208s0007g07670.1	1.73218	1.46254e-32		VIT_212s0057g00420.1	-1.75826	1.27e-12		VIT_204s0008g00600.2	1.83649	0.00110922		VIT_212s0034g01950	VIT_207s0129g00330
VIT_214s0066g02190.3	1.73245	0.000890108		VIT_205s0020g04380.1	-1.75925	1.98e-32		VIT_216s0050g02260.1	1.84234	0.0270361		VIT_217s0000g02050	VIT_219s0014g03090
VIT_217s0000g09770.1	1.74079	9.03347e-05		VIT_218s0001g05840.3	-1.76386	0.00100802		VIT_214s0171g00530.1	1.84248	2.55908e-09		VIT_214s0060g01880	VIT_213s0019g00540
VIT_206s0004g08150.1	1.74144	6.87595e-33		VIT_201s0137g00460.6	-1.76407	2.15e-05		VIT_203s0063g01310.1	1.8462	7.69218e-07		VIT_211s0052g01150	VIT_205s0077g00900
VIT_210s0003g00430.1	1.7424	0.0124806		VIT_201s0011g03850.1	-1.76438	5.49e-05		VIT_214s0068g00660.2	1.85003	1.17701e-15		VIT_211s0016g01810	VIT_215s0048g01365
VIT_200s0916g00010.2	1.74573	0.000245094		VIT_214s0030g00520.3	-1.7644	0.0273698		VIT_205s0020g00630.3	1.85221	0.0246842		VIT_201s0026g01730	VIT_205s0020g03140
VIT_205s0020g03190.1	1.74611	6.99072e-28		VIT_208s0040g03400.1	-1.76549	0.0264891		VIT_208s0007g04150.1	1.85342	0.000129459		VIT_218s0001g04010	VIT_206s0004g01820
VIT_209s0018g01220.1	1.74639	0.00550552		VIT_208s0007g06080.1	-1.76653	0.0113064		VIT_219s0014g02240.1	1.85388	0.000156709		VIT_202s0087g00640	VIT_218s0001g02030
VIT_205s0029g00240.1	1.74754	1.48182e-40		VIT_208s0007g07690.1	-1.77163	1.02e-17		VIT_217s0000g06220.2	1.85454	0.0123141		VIT_204s0008g01550	VIT_215s0048g02350
VIT_212s0059g02510.1	1.74879	0.00374433		VIT_214s0219g00130.1	-1.77524	0.0130636		VIT_207s0141g00270.1	1.85837	2.52001e-24		VIT_212s0055g00090	VIT_210s0003g00470
VIT_209s0018g00620.1	1.74898	1.88665e-17		VIT_211s0052g01085.1	-1.77688	8.41e-23		VIT_218s0001g08990.1	1.86233	0.0136384		VIT_205s0020g03710	VIT_207s0129g00430
VIT_214s0060g02636.1	1.75022	0.00233337		VIT_211s0016g01810.1	-1.77703	1.1e-10		VIT_207s0005g01770.2	1.8632	0.00522489		VIT_218s0001g06180	VIT_204s0008g01250
VIT_214s0068g02150.4	1.75206	0.000784764		VIT_204s0008g01570.1	-1.77807	3.05e-12		VIT_216s0100g01170.4	1.87057	5.63735e-13		VIT_206s0004g05700	VIT_203s0017g02000
VIT_209s0054g00910.1	1.75271	0.0003342		VIT_214s0068g01760.2	-1.77861	9.59e-15		VIT_207s0129g00330.1	1.87307	2.0283e-09		VIT_213s0067g02710	VIT_206s0004g02010
VIT_218s0001g09230.1	1.75524	5.09678e-19		VIT_210s0116g00960.1	-1.78139	1.2e-06		VIT_200s0366g00015.1	1.87928	5.92003e-06		VIT_215s0046g01360	VIT_203s0063g01310
VIT_217s0000g02085.1	1.75704	5.75661e-06		VIT_201s0150g00210.1	-1.78756	8.55e-14		VIT_201s0011g02760.1	1.88349	4.75037e-13		VIT_212s0134g00240	VIT_214s0171g00150
VIT_214s0060g01010.1	1.75713	8.48091e-31		VIT_205s0077g00810.1	-1.78854	1.32e-46		VIT_213s0019g01530.1	1.88441	0.000119038		VIT_215s0048g02320	VIT_207s0005g00780
VIT_205s0049g01020.2	1.75728	0.00153806		VIT_208s0007g04790.3	-1.78992	0.00371354		VIT_208s0058g00930.1	1.88448	0.000673045		VIT_218s0001g06170	VIT_201s0011g01810
VIT_205s0049g00100.1	1.75877	0.0316842		VIT_204s0023g00720.2	-1.79168	0.0395553		VIT_203s0088g00710.1	1.8882	0.000894038		VIT_214s0066g01150	VIT_217s0000g08010
VIT_201s0011g03370.1	1.75973	0.00331096		VIT_216s0013g00480.1	-1.79228	3.25e-50		VIT_206s0004g07570.1	1.8889	0.00847515		VIT_218s0001g06560	VIT_205s0020g01990
VIT_206s0004g01135.1	1.76055	4.6899e-36		VIT_202s0087g00640.1	-1.79277	0.000751676		VIT_207s0130g00390.1	1.8891	0.00279074		VIT_212s0059g00310	VIT_205s0020g02500
VIT_207s0129g00180.1	1.76302	0.0282223		VIT_213s0019g03090.1	-1.79341	0.0369137		VIT_208s0058g01300.6	1.89344	0.0288795		VIT_201s0011g05870	VIT_207s0005g00260
VIT_216s0013g00620.1	1.76507	5.53916e-12		VIT_216s0013g00450.1	-1.79499	2.55e-59		VIT_211s0016g05330.2	1.89502	2.19424e-06		VIT_214s0060g02300	VIT_215s0046g00710
VIT_208s0007g01450.4	1.76622	0.0462774		VIT_203s0180g00090.1	-1.79745	0.0112691		VIT_209s0002g00750.1	1.8984	0.0143133		VIT_203s0063g00460	VIT_207s0031g01260
VIT_216s0022g02150.1	1.76688	0.00059011		VIT_208s0007g04460.2	-1.79805	0.0128191		VIT_205s0020g02320.1	1.90198	0.000255173		VIT_208s0040g01110	VIT_218s0001g14690
VIT_215s0048g02300.1	1.76965	2.35175e-16		VIT_215s0021g00480.2	-1.79932	5.61e-05		VIT_200s0429g00030.1	1.90819	0.0388084		VIT_205s0049g00940	VIT_218s0041g01290
VIT_218s0072g00840.1	1.77029	3.97257e-14		VIT_203s0063g01150.1	-1.80073	2.47e-34		VIT_212s0057g00460.1	1.91471	0.0307409		VIT_200s0187g00150	VIT_205s0077g01690
VIT_213s0019g00750.1	1.77203	0.00283091		VIT_208s0007g01450.2	-1.80086	6.42e-14		VIT_206s0004g07230.1	1.92023	0.0170683		VIT_215s0021g02790	VIT_213s0019g02930
VIT_215s0048g02840.2	1.77422	0.0129113		VIT_200s0480g00030.1	-1.80203	3.83e-34		VIT_207s0005g02520.1	1.92169	0.0151742		VIT_203s0038g02280	VIT_219s0014g02180
VIT_206s0004g08180.2	1.77469	2.78092e-18		VIT_207s0005g00030.3	-1.80303	0.0128191		VIT_209s0002g00890.2	1.92555	0.0064608		VIT_208s0040g00470	VIT_207s0005g02750
VIT_207s0104g00310.5	1.77482	3.97702e-11		VIT_215s0024g00400.5	-1.80737	0.00135081		VIT_214s0068g01500.7	1.9257	0.00120376		VIT_204s0023g00150	VIT_218s0001g14740
VIT_208s0040g01710.1	1.77545	9.83409e-32		VIT_207s0129g00180.1	-1.80897	0.0373438		VIT_213s0067g00100.4	1.92773	0.029284		VIT_213s0067g01960	VIT_206s0004g04736
VIT_218s0001g06610.2	1.77651	0.00284339		VIT_210s0003g01770.1	-1.81191	0.000103752		VIT_206s0004g08050.1	1.92835	0.00289153		VIT_218s0041g02260	VIT_209s0002g03340
VIT_211s0016g04990.1	1.77901	1.23046e-24		VIT_203s0038g04090.3	-1.81245	1.22e-14		VIT_213s0067g03760.4	1.92933	7.24119e-22		VIT_218s0041g00430	VIT_212s0134g00030
VIT_205s0077g00510.1	1.78239	1.11892e-22		VIT_214s0066g00810.1	-1.81283	3.19e-12		VIT_215s0024g00800.6	1.9312	0.0383142		VIT_218s0001g03620	VIT_207s0005g01740
VIT_205s0020g02770.2	1.78494	0.000197681		VIT_216s0013g01080.1	-1.81547	6.84e-17		VIT_208s0007g08650.1	1.93469	0.000447988		VIT_209s0002g06070	VIT_210s0003g04080
VIT_219s0093g00310.1	1.78513	1.29323e-06		VIT_214s0128g00780.1	-1.81642	2.25e-07		VIT_206s0004g02130.1	1.93751	0.00291566		VIT_202s0012g01840	VIT_217s0000g00620
VIT_215s0046g02230.1	1.78588	2.57695e-19		VIT_214s0068g01760.1	-1.81659	1.92e-43		VIT_216s0013g01080.1	1.93899	2.48769e-11		VIT_208s0040g02730	VIT_206s0004g06290
VIT_205s0049g01780.1	1.78967	0.00103489		VIT_206s0080g00450.1	-1.81671	1.68e-35		VIT_204s0008g03110.1	1.93994	0.0381152		VIT_202s0087g00760	VIT_212s0134g00470
VIT_211s0016g05010.1	1.79048	1.34311e-17		VIT_203s0063g01790.1	-1.81877	9.29e-05		VIT_208s0007g02580.2	1.94417	0.000130558		VIT_214s0066g00850	VIT_212s0028g03050
VIT_208s0007g01450.2	1.79132	3.1e-21		VIT_208s0040g02610.1	-1.82057	0.00244883		VIT_207s0005g01770.5	1.94781	0.00906801		VIT_207s0031g01710	VIT_208s0007g03050
VIT_216s0039g01480.7	1.7928	1.00275e-19		VIT_213s0067g02710.1	-1.82243	2.11e-11		VIT_201s0010g02480.2	1.95056	4.90506e-07		VIT_218s0001g08810	VIT_206s0004g04733
VIT_217s0000g02290.2	1.79433	9.12199e-06		VIT_211s0016g01470.3	-1.82386	0.0140204		VIT_211s0016g04240.1	1.9568	0.0261023		VIT_215s0021g00480	VIT_206s0004g07570
VIT_217s0000g08370.5	1.79572	6.96727e-05		VIT_204s0044g00870.1	-1.8247	1.26e-18		VIT_208s0007g04480.1	1.95971	0.0160158		VIT_213s0019g01130	VIT_218s0001g11130
VIT_204s0043g00860.1	1.79734	0.0117381		VIT_214s0060g02150.1	-1.82631	1.18e-40		VIT_217s0000g05630.2	1.96515	2.47372e-08		VIT_203s0038g02440	VIT_213s0019g03930
VIT_207s0104g00900.2	1.80003	6.16542e-06		VIT_217s0000g00720.1	-1.82796	0.000363018		VIT_206s0004g07150.1	1.96885	1.16625e-09		VIT_200s0480g00030	VIT_202s0033g00770
VIT_209s0002g00580.1	1.80511	0.0112358		VIT_208s0040g01200.1	-1.82983	1.55e-50		VIT_217s0000g06710.1	1.97841	5.21946e-31		VIT_203s0063g01960	VIT_205s0094g00200
VIT_211s0016g00480.1	1.8059	0.0112297		VIT_211s0037g00510.1	-1.84427	9.58e-08		VIT_209s0054g00530.1	1.9806	0.00217121		VIT_218s0001g07760	VIT_218s0001g00180
VIT_200s0346g00110.1	1.81509	2.99283e-35		VIT_214s0036g01020.1	-1.84527	9.38e-53		VIT_218s0001g06670.1	1.98127	0.0015932		VIT_209s0002g01480	VIT_216s0050g00570
VIT_208s0032g01220.1	1.81509	8.30532e-05		VIT_217s0000g05850.5	-1.84577	4.79e-05		VIT_202s0025g04300.1	1.98496	2.19845e-50		VIT_203s0063g01790	VIT_206s0004g00130
VIT_216s0100g01020.2	1.81522	2.05382e-10		VIT_203s0063g01960.1	-1.84812	6.64e-17		VIT_203s0038g04400.3	1.98699	8.22655e-23		VIT_219s0090g00420	VIT_211s0065g00140
VIT_218s0001g06790.1	1.8153	0.000438404		VIT_218s0001g06790.1	-1.84952	0.000368372		VIT_205s0020g03010.1	1.98881	1.86081e-11		VIT_216s0013g00390	VIT_209s0002g02320
VIT_213s0019g03090.1	1.81764	0.0295792		VIT_205s0020g00830.1	-1.85488	8.56e-05		VIT_202s0012g00170.1	1.98979	5.51146e-50		VIT_205s0020g04260	VIT_206s0009g02470
VIT_211s0052g01270.1	1.81938	6.17772e-07		VIT_205s0020g03280.1	-1.86586	0.0386927		VIT_206s0004g07080.1	1.9918	0.000796388		VIT_216s0050g00480	VIT_219s0015g00490
VIT_213s0019g02170.5	1.82336	0.0135658		VIT_208s0007g08310.7	-1.87615	0.000419614		VIT_206s0004g00080.1	2.00544	0.0089532		VIT_218s0001g05840	VIT_205s0020g05000
VIT_208s0007g07020.4	1.8257	0.00338042		VIT_200s0583g00030.1	-1.87856	0.0366576		VIT_203s0091g00860.1	2.00726	8.61624e-06		VIT_217s0000g04750	VIT_211s0016g01660
VIT_218s0001g06670.1	1.82631	0.00670021		VIT_202s0154g00490.1	-1.88592	0.0108182		VIT_209s0002g07880.2	2.00834	3.36478e-17		VIT_219s0093g00150	VIT_216s0050g02220
VIT_210s0003g01030.1	1.82689	1.78903e-24		VIT_218s0001g00840.1	-1.88738	0.0288339		VIT_214s0171g00150.1	2.00842	0.000783113		VIT_200s0480g00040	VIT_204s0023g02480
VIT_205s0077g00654.1	1.82691	2.54926e-07		VIT_212s0028g03650.1	-1.88832	3.09e-11		VIT_208s0007g07020.4	2.00981	0.000121322		VIT_211s0052g01085	VIT_201s0011g05680
VIT_201s0137g00230.5	1.82762	7.06446e-07		VIT_204s0008g05340.1	-1.89092	0.00733139		VIT_218s0001g15000.1	2.01167	0.000454805		VIT_207s0005g01360	VIT_213s0064g00910
VIT_205s0077g01570.1	1.83081	3.13746e-34		VIT_219s0015g02730.1	-1.89165	9.83e-06		VIT_216s0039g01280.1	2.01531	0.00167848		VIT_218s0001g15010	VIT_200s0366g00010
VIT_215s0048g01010.1	1.83318	7.85371e-27		VIT_214s0083g00880.1	-1.89235	0.00647191		VIT_208s0007g05940.1	2.01823	3.88724e-25		VIT_204s0008g01590	VIT_210s0003g02700
VIT_208s0032g00680.1	1.8334	0.000679613		VIT_208s0105g00470.1	-1.89354	0.000189938		VIT_214s0108g00490.3	2.02029	0.00121036		VIT_216s0013g00410	VIT_204s0044g00270
VIT_204s0008g00610.1	1.83514	1.32798e-51		VIT_203s0091g01040.2	-1.89356	0.000756254		VIT_202s0234g00130.1	2.02705	2.575e-45		VIT_205s0020g04390	VIT_213s0019g01710
VIT_219s0015g00670.1	1.83572	9.84989e-13		VIT_208s0040g00470.1	-1.89739	0.00168243		VIT_208s0007g06490.4	2.02819	5.20022e-05		VIT_216s0098g01000	VIT_214s0068g01360
VIT_208s0032g00460.1	1.83641	3.54435e-45		VIT_208s0007g07640.6	-1.89864	0.000381084		VIT_200s0265g00070.1	2.02932	5.0295e-09		VIT_207s0005g02130	VIT_209s0002g02970
VIT_211s0037g00890.1	1.83655	0.0108613		VIT_207s0005g01240.2	-1.89915	5.13e-05		VIT_217s0000g07000.1	2.03836	0.0467572		VIT_205s0020g04380	VIT_218s0089g01230
VIT_212s0034g01310.1	1.83692	0.00607297		VIT_206s0061g01030.3	-1.89981	2.08e-08		VIT_211s0016g03680.1	2.04233	2.62337e-08		VIT_209s0002g00650	VIT_213s0019g01510
VIT_207s0129g01000.1	1.839	0.000363978		VIT_204s0008g05510.2	-1.90487	0.0494644		VIT_209s0070g00850.1	2.04774	7.95868e-06		VIT_215s0048g00880	VIT_206s0080g01200
VIT_208s0007g05580.1	1.83942	7.9265e-29		VIT_207s0005g01980.1	-1.90565	6.29e-06		VIT_210s0003g01020.1	2.04923	2.86035e-28		VIT_201s0010g02940	VIT_203s0063g02650
VIT_202s0025g04130.1	1.84395	5.32707e-13		VIT_214s0006g01400.1	-1.90945	0.000156383		VIT_206s0004g06480.1	2.04925	1.66825e-07		VIT_208s0040g00960	VIT_219s0014g05306
VIT_207s0031g01830.1	1.8474	0.0172736		VIT_201s0011g05670.1	-1.91585	1.21e-08		VIT_205s0020g02500.1	2.04936	1.82036e-38		VIT_212s0028g03560	VIT_206s0004g06600
VIT_208s0007g05940.1	1.85187	7.40882e-15		VIT_215s0048g01330.1	-1.91592	0.0380247		VIT_213s0019g02200.3	2.04984	0.000108129		VIT_211s0065g01210	VIT_217s0119g00280
VIT_212s0057g00250.1	1.8539	0.0136171		VIT_215s0021g02790.1	-1.91678	6.33e-30		VIT_200s0361g00040.1	2.06424	3.24234e-20		VIT_212s0059g01135	VIT_209s0002g01320
VIT_204s0008g02550.2	1.85422	0.00490954		VIT_201s0011g06140.1	-1.91768	0.000336097		VIT_200s2849g00010.1	2.0666	5.41638e-16		VIT_205s0020g00970	VIT_217s0000g04650
VIT_207s0005g01140.1	1.85656	7.13208e-09		VIT_206s0009g02310.1	-1.91967	1.82e-17		VIT_203s0038g04090.1	2.06825	5.65469e-11		VIT_213s0064g01380	VIT_203s0063g02390
VIT_202s0025g04990.2	1.85722	2.19354e-06		VIT_200s0203g00020.1	-1.92168	1.83e-05		VIT_208s0040g00440.1	2.07884	3.09723e-16		VIT_201s0127g00560	VIT_208s0058g00940
VIT_201s0011g05670.1	1.85727	3.74662e-08		VIT_219s0090g00420.3	-1.92833	9.74e-28		VIT_218s0001g11760.1	2.08299	1.63489e-40		VIT_214s0068g02000	VIT_205s0077g00890
VIT_207s0005g00870.1	1.85819	0.0227557		VIT_219s0093g00310.1	-1.93018	1.26e-07		VIT_212s0034g01780.2	2.08333	7.61057e-06		VIT_210s0116g01200	VIT_205s0020g03160
VIT_205s0020g00840.1	1.85922	1.56199e-07		VIT_211s0016g02920.1	-1.93266	7.28e-10		VIT_215s0046g01820.7	2.08809	0.0125856		VIT_204s0044g00870	VIT_216s0098g00190
VIT_219s0014g01420.4	1.86248	0.00592761		VIT_219s0027g00750.1	-1.93298	0.0356459		VIT_202s0025g04864.4	2.08915	9.10112e-20		VIT_208s0007g04790	VIT_218s0001g07260
VIT_214s0108g00990.1	1.8626	7.20472e-07		VIT_211s0052g01490.1	-1.93402	0.0450064		VIT_213s0073g00170.1	2.08967	6.79752e-07		VIT_214s0083g00880	VIT_200s1665g00010
VIT_200s0214g00090.1	1.86491	1.12861e-32		VIT_205s0020g04390.1	-1.935	2.5e-17		VIT_216s0039g01170.1	2.09001	6.07885e-18		VIT_218s0001g06030	VIT_212s0034g02160
VIT_218s0157g00210.1	1.86517	1.27419e-19		VIT_215s0024g00050.4	-1.93847	0.0187286		VIT_206s0061g01210.1	2.09131	1.32764e-11		VIT_216s0013g00480	VIT_211s0016g03890
VIT_219s0014g01440.2	1.86528	4.40727e-42		VIT_214s0060g01100.5	-1.939	1.51e-07		VIT_210s0003g01130.1	2.09642	0.00934715		VIT_204s0069g01010	VIT_215s0021g02130
VIT_210s0003g00980.1	1.86843	3.93407e-14		VIT_201s0010g02460.5	-1.94201	1.38e-47		VIT_204s0008g02550.2	2.10691	0.000561493		VIT_214s0030g00520	VIT_208s0007g08770
VIT_218s0001g08770.1	1.8727	1.18164e-07		VIT_203s0038g04330.1	-1.94309	0.0122352		VIT_203s0038g04400.9	2.11007	1.31732e-54		VIT_216s0013g00450	VIT_217s0000g05680
VIT_208s0007g06280.2	1.87629	2.55369e-16		VIT_213s0019g01100.1	-1.94697	4.53e-59		VIT_216s0100g01100.1	2.11195	2.57085e-06		VIT_218s0041g02020	VIT_218s0072g00710
VIT_207s0005g02660.3	1.87789	0.000876197		VIT_214s0060g01880.1	-1.94839	2.85e-08		VIT_205s0094g01330.1	2.11206	0.0116478		VIT_202s0025g04460	VIT_208s0040g01760
VIT_218s0001g10300.1	1.8783	1.12651e-19		VIT_212s0059g02150.5	-1.94968	3.24e-31		VIT_211s0016g05700.1	2.11209	0.0027558		VIT_206s0004g00690	VIT_211s0016g00630
VIT_204s0008g02480.1	1.87913	0.0108613		VIT_217s0000g08590.2	-1.95213	9.93e-07		VIT_200s0301g00080.1	2.11432	2.08008e-05		VIT_204s0008g04480	VIT_211s0118g00820
VIT_207s0031g02130.2	1.88299	0.000284301		VIT_212s0059g01380.1	-1.95224	1.54e-68		VIT_208s0007g04290.1	2.11736	1.17823e-05		VIT_215s0046g02190	VIT_204s0008g02930
VIT_219s0090g00690.7	1.88471	0.000360103		VIT_209s0002g01000.3	-1.95252	0.000154774		VIT_202s0012g01570.3	2.11802	6.00228e-05		VIT_217s0000g09570	VIT_209s0002g00690
VIT_206s0004g04960.1	1.88501	4.5815e-21		VIT_218s0072g00260.1	-1.95281	8.25e-39		VIT_206s0004g04950.1	2.12221	1.08109e-19		VIT_206s0004g04180	VIT_208s0058g00680
VIT_207s0005g01600.2	1.89014	0.000122647		VIT_200s0304g00080.1	-1.9529	0.00707593		VIT_207s0005g00860.2	2.1224	5.85206e-05		VIT_201s0011g02750	VIT_212s0059g00740
VIT_212s0028g00610.1	1.89195	9.13683e-06		VIT_202s0025g00280.4	-1.95575	2.43e-05		VIT_203s0180g00050.1	2.1293	0.0268551		VIT_202s0154g00480	VIT_218s0001g02370
VIT_210s0116g01650.2	1.89549	1.8294e-06		VIT_200s0438g00020.1	-1.95718	1e-05		VIT_202s0025g04290.1	2.12957	1.57671e-11		VIT_216s0013g00440	VIT_213s0019g04820
VIT_213s0019g04460.1	1.89618	1.40376e-13		VIT_207s0104g00900.3	-1.95921	0.0210083		VIT_216s0115g00455.1	2.13064	0.0479513		VIT_204s0008g06210	VIT_213s0106g00700
VIT_208s0007g01560.1	1.89941	6.58968e-38		VIT_213s0019g04370.2	-1.96485	3.37e-19		VIT_203s0063g01970.2	2.1314	0.0213259		VIT_213s0019g01100	VIT_213s0106g00130
VIT_200s0404g00100.1	1.89981	0.0378118		VIT_205s0094g00020.9	-1.96669	0.0475978		VIT_204s0023g01860.2	2.13215	0.00476132		VIT_208s0058g01390	VIT_210s0003g01470
VIT_203s0038g00760.1	1.89997	5.98148e-38		VIT_207s0005g01970.1	-1.96672	1.31e-10		VIT_216s0100g01070.1	2.13598	5.74314e-09		VIT_208s0007g02810	VIT_218s0001g07960
VIT_216s0098g00220.1	1.90065	0.0491074		VIT_201s0026g00980.1	-1.96865	1.12e-18		VIT_200s0279g00090.1	2.13707	8.5313e-07		VIT_205s0062g00020	VIT_217s0000g06840
VIT_201s0010g03930.1	1.90335	6.80462e-32		VIT_209s0002g01080.1	-1.9692	7.52e-24		VIT_205s0020g03680.1	2.14467	0.00495295		VIT_201s0244g00060	VIT_210s0003g05720
VIT_205s0020g03530.1	1.90376	0.00498239		VIT_205s0102g00450.1	-1.97359	5.25e-13		VIT_207s0005g02530.1	2.14695	4.68428e-05		VIT_200s0214g00150	VIT_207s0005g05860
VIT_202s0025g03520.1	1.90509	3.6352e-10		VIT_219s0014g01420.4	-1.97466	0.00645965		VIT_206s0061g01030.2	2.14846	0.00772204		VIT_219s0093g00320	VIT_215s0046g01750
VIT_208s0058g01300.6	1.90681	0.0194348		VIT_218s0001g08320.1	-1.97479	4.89e-10		VIT_206s0009g00440.1	2.15159	2.82129e-25		VIT_208s0007g03900	VIT_210s0003g04610
VIT_215s0021g01420.1	1.90685	4.78641e-06		VIT_202s0025g01710.1	-1.97482	9.38e-20		VIT_218s0001g02030.1	2.15321	0.00398856		VIT_203s0017g01460	VIT_203s0017g01770
VIT_217s0000g01810.5	1.90798	4.55541e-15		VIT_213s0019g03160.1	-1.97628	5.35e-05		VIT_212s0059g01720.1	2.15403	9.60934e-07		VIT_203s0017g01990	VIT_212s0057g01260
VIT_206s0004g01210.5	1.90973	6.00652e-13		VIT_212s0035g00340.1	-1.97714	3.87e-45		VIT_214s0030g02200.5	2.15538	0.011371		VIT_200s0620g00010	VIT_216s0050g00650
VIT_215s0048g02070.1	1.91103	0.000849421		VIT_217s0000g01010.1	-1.98155	1.11e-11		VIT_206s0004g02620.1	2.1559	9.00115e-36		VIT_207s0005g03300	VIT_204s0008g00910
VIT_212s0028g03270.1	1.91146	2.71165e-27		VIT_218s0157g00210.1	-1.98586	7.49e-25		VIT_205s0102g00710.1	2.15604	8.11146e-28		VIT_214s0066g01880	VIT_218s0001g08180
VIT_206s0061g00760.1	1.91195	2.29073e-19		VIT_201s0026g00910.1	-1.99745	7.77e-08		VIT_201s0137g00670.1	2.15884	4.65373e-07		VIT_214s0006g01925	VIT_210s0003g03110
VIT_215s0046g01050.1	1.91212	3.32886e-22		VIT_214s0066g01590.5	-2.00066	0.0173198		VIT_211s0016g04450.2	2.16023	0.00158618		VIT_214s0081g00070	VIT_211s0016g03410
VIT_205s0020g04270.1	1.91903	3.5444e-12		VIT_218s0001g12710.1	-2.00153	5.74e-11		VIT_208s0007g01360.8	2.16043	0.0414071		VIT_203s0063g02090	VIT_208s0007g04430
VIT_204s0008g00600.2	1.92387	0.000821762		VIT_203s0063g01760.1	-2.00482	3.43e-15		VIT_200s0531g00060.1	2.17324	0.0318018		VIT_213s0067g03440	VIT_210s0003g03970
VIT_214s0066g01190.1	1.92432	2.81283e-15		VIT_210s0003g01440.4	-2.00514	0.0490746		VIT_218s0001g08840.1	2.18187	0.00207661		VIT_200s0240g00050	VIT_208s0007g04700
VIT_208s0056g00210.1	1.92823	4.25206e-09		VIT_207s0005g03815.1	-2.0061	3.67e-07		VIT_219s0014g00210.2	2.18204	0.00639177		VIT_201s0011g04650	VIT_217s0119g00150
VIT_219s0014g00220.1	1.9316	0.00245109		VIT_216s0013g00220.1	-2.01051	0.00230343		VIT_214s0171g00520.3	2.18579	0.00493657		VIT_218s0072g00260	VIT_204s0008g01890
VIT_214s0066g01090.1	1.93262	4.73654e-14		VIT_214s0060g01300.1	-2.02078	2.26e-08		VIT_211s0016g05750.3	2.18645	0.000388663		VIT_211s0052g01490	VIT_211s0016g02680
VIT_209s0018g00620.2	1.93329	7.67759e-07		VIT_215s0048g02290.1	-2.02157	7.31e-11		VIT_218s0001g07600.3	2.19139	1.54612e-45		VIT_210s0003g03030	VIT_204s0008g05900
VIT_218s0001g12680.3	1.93346	7.44586e-27		VIT_201s0146g00410.2	-2.02504	0.0202129		VIT_206s0061g01030.3	2.19762	0.000650845		VIT_202s0033g00800	VIT_210s0003g02690
VIT_205s0020g03010.1	1.93363	7.80561e-09		VIT_202s0012g01090.1	-2.02514	0.0302449		VIT_219s0027g00600.1	2.20912	1.70456e-05		VIT_207s0031g01980	VIT_218s0001g15660
VIT_208s0007g07500.1	1.93444	3.3298e-13		VIT_201s0011g04840.1	-2.02773	1.45e-08		VIT_216s0039g01400.3	2.20974	5.63154e-08		VIT_214s0066g02070	VIT_203s0038g00160
VIT_203s0063g00140.1	1.93678	1.26637e-20		VIT_215s0046g02110.1	-2.03083	2.31e-22		VIT_211s0016g03000.1	2.20977	2.02954e-45		VIT_215s0048g01895	VIT_204s0069g00790
VIT_213s0156g00260.1	1.93763	1.60756e-42		VIT_219s0093g00320.1	-2.04017	0.000931893		VIT_207s0005g01970.1	2.21103	0.00110082		VIT_214s0006g01930	VIT_213s0067g00100
VIT_219s0014g02460.1	1.93794	2.60118e-49		VIT_201s0010g02460.1	-2.04237	5.82e-53		VIT_208s0032g00110.3	2.21197	0.00245433		VIT_209s0054g00560	VIT_210s0003g00510
VIT_208s0058g00690.1	1.9395	7.81908e-19		VIT_206s0061g00710.1	-2.04274	1.02e-10		VIT_205s0020g00390.3	2.21535	3.69429e-15		VIT_213s0067g02630	VIT_201s0011g02120
VIT_215s0048g00510.1	1.942	0.025793		VIT_204s0008g04210.1	-2.04363	1.24e-38		VIT_215s0048g01365.1	2.21962	1.58195e-21		VIT_207s0005g01760	VIT_208s0040g02760
VIT_213s0067g00700.5	1.94312	0.015843		VIT_218s0001g07760.1	-2.04652	1.19e-05		VIT_218s0117g00130.3	2.22128	0.0186898		VIT_216s0013g02160	VIT_203s0063g02060
VIT_211s0118g00800.4	1.94323	0.00402599		VIT_213s0067g00260.1	-2.04697	9.53e-47		VIT_208s0040g00510.2	2.22741	0.000508308		VIT_201s0011g03500	VIT_218s0001g02060
VIT_209s0002g05810.1	1.9446	0.00999174		VIT_212s0059g01135.1	-2.05252	0.00407308		VIT_209s0002g03460.1	2.22827	1.83711e-05		VIT_206s0004g01250	VIT_215s0046g03340
VIT_206s0004g07150.1	1.94571	4.72585e-08		VIT_218s0001g08160.1	-2.0531	0.00204328		VIT_214s0066g00710.1	2.23338	0.0225375		VIT_216s0013g02150	VIT_217s0000g00990
VIT_201s0011g04510.4	1.94646	0.00132864		VIT_215s0021g00940.1	-2.05485	1.2e-17		VIT_204s0023g02950.1	2.23418	4.20945e-16		VIT_200s0226g00100	VIT_219s0014g00120
VIT_205s0077g00700.2	1.94697	0.0211308		VIT_200s0214g00150.1	-2.05531	6.11e-21		VIT_216s0148g00360.1	2.23806	0.00421412		VIT_203s0063g01250	VIT_209s0002g00760
VIT_202s0025g03300.1	1.94868	9.00036e-15		VIT_211s0016g02330.1	-2.05542	1.55e-09		VIT_205s0020g01650.2	2.24039	0.0332986		VIT_208s0007g07520	VIT_216s0098g01020
VIT_212s0057g00880.1	1.94873	2.66718e-21		VIT_216s0100g00290.1	-2.05565	9.01e-49		VIT_214s0068g00430.2	2.24109	9.16306e-07		VIT_202s0241g00100	VIT_200s0225g00090
VIT_209s0002g04580.1	1.94916	2.3939e-20		VIT_212s0035g00920.1	-2.05584	7.92e-30		VIT_205s0077g01570.1	2.24381	1.98887e-85		VIT_219s0085g01050	VIT_205s0062g00220
VIT_215s0046g00070.1	1.9502	0.0145393		VIT_215s0024g00800.5	-2.05831	1.65e-55		VIT_214s0128g00480.4	2.25519	0.0319618		VIT_204s0008g05510	VIT_203s0038g00030
VIT_212s0028g01030.1	1.95043	7.07793e-05		VIT_207s0005g00030.1	-2.05993	4.13e-34		VIT_208s0007g05500.1	2.25773	0.0232159		VIT_200s0347g00040	VIT_206s0009g02560
VIT_212s0034g01780.2	1.95079	0.000150919		VIT_216s0013g00410.1	-2.06153	2.59e-42		VIT_213s0067g00260.1	2.26595	1.85941e-25		VIT_203s0017g01410	VIT_212s0035g01340
VIT_209s0002g01080.1	1.95392	1.33794e-32		VIT_208s0056g01300.1	-2.0637	1e-19		VIT_208s0007g00390.1	2.26688	0.0044682		VIT_213s0019g04660	VIT_204s0023g03150
VIT_214s0068g02150.5	1.95495	4.53618e-15		VIT_201s0011g03440.1	-2.06657	7.34e-33		VIT_219s0014g02190.1	2.27542	1.94175e-40		VIT_201s0010g02970	VIT_214s0083g00450
VIT_215s0046g02380.1	1.95696	0.0199402		VIT_203s0091g00690.1	-2.06658	7.92e-16		VIT_218s0001g01960.1	2.27589	0.00690441		VIT_208s0007g06340	VIT_202s0012g02790
VIT_202s0234g00130.1	1.9578	7.49247e-37		VIT_215s0046g01570.1	-2.06988	2.2e-07		VIT_207s0005g01980.1	2.28225	0.0151976		VIT_216s0039g00760	VIT_211s0016g01880
VIT_205s0020g01830.1	1.95887	1.9881e-45		VIT_210s0003g05755.1	-2.07309	7.93e-10		VIT_219s0014g01800.2	2.29301	0.00595016		VIT_218s0001g04640	VIT_208s0007g01720
VIT_214s0108g00980.1	1.95966	6.56164e-30		VIT_201s0011g03280.1	-2.07313	2.78e-05		VIT_210s0042g00920.1	2.29592	0.000285345		VIT_215s0024g01170	VIT_204s0023g00760
VIT_213s0019g03780.1	1.95996	0.00598219		VIT_219s0014g02900.1	-2.07435	3.13e-08		VIT_207s0104g00850.1	2.29899	0.0014266		VIT_211s0037g00980	VIT_207s0031g01540
VIT_200s0233g00030.1	1.96072	2.89437e-08		VIT_211s0052g01200.1	-2.08218	0.000188072		VIT_214s0060g00620.2	2.30029	0.00183781		VIT_207s0031g02610	VIT_219s0090g00140
VIT_204s0023g03570.1	1.96554	1.44083e-06		VIT_211s0016g02980.1	-2.08378	5.55e-21		VIT_219s0090g00120.1	2.30225	0.000968144		VIT_200s0463g00025	VIT_218s0122g00550
VIT_201s0026g01030.1	1.96642	2.94498e-23		VIT_204s0008g05970.1	-2.09613	0.000449833		VIT_215s0048g00510.1	2.31167	0.00256546		VIT_218s0072g00160	VIT_201s0011g06630
VIT_213s0019g01220.1	1.96704	0.00812427		VIT_200s0396g00050.1	-2.09996	0.0138309		VIT_219s0014g03090.1	2.31256	3.95024e-10		VIT_211s0016g01470	VIT_219s0014g02990
VIT_201s0011g06140.1	1.96956	3.95653e-05		VIT_203s0063g01290.1	-2.10137	3.09e-23		VIT_207s0130g00350.4	2.31959	0.000688729		VIT_205s0020g03280	VIT_206s0004g03140
VIT_204s0008g00540.1	1.96972	1.33465e-05		VIT_215s0024g00800.1	-2.10297	4.18e-68		VIT_205s0077g01530.1	2.32541	5.18846e-30		VIT_207s0005g01320	VIT_208s0040g03070
VIT_219s0093g00580.5	1.97017	0.0483795		VIT_202s0025g04460.1	-2.10964	1.47e-08		VIT_219s0014g02660.2	2.33398	0.000520786		VIT_206s0004g00020	VIT_209s0002g05100
VIT_214s0128g00790.1	1.97094	0.0113399		VIT_207s0005g02660.7	-2.10971	0.0297511		VIT_216s0039g00260.1	2.34453	2.48439e-07		VIT_207s0005g00110	VIT_204s0044g00280
VIT_201s0011g02330.1	1.97302	1.43056e-06		VIT_211s0065g01210.1	-2.11099	7.12e-49		VIT_219s0014g03820.1	2.34653	0.00509951		VIT_213s0064g01100	VIT_208s0056g00610
VIT_218s0001g14330.1	1.97367	0.0079553		VIT_210s0116g01200.1	-2.11317	1.11e-31		VIT_201s0026g00920.1	2.35741	0.0041612		VIT_215s0021g00330	VIT_205s0020g00470
VIT_208s0007g04860.1	1.97683	0.000158074		VIT_213s0067g02500.1	-2.11422	6.87e-50		VIT_210s0042g00890.1	2.36032	0.000522253		VIT_218s0001g00840	VIT_207s0005g04460
VIT_208s0007g08740.1	1.97954	0.0110114		VIT_208s0007g07500.1	-2.11524	1.5e-15		VIT_218s0001g02820.8	2.36348	0.0128935		VIT_204s0044g01220	VIT_202s0012g01610
VIT_201s0011g05620.1	1.9798	1.20323e-17		VIT_218s0001g05840.1	-2.11866	0.00111378		VIT_218s0001g05130.1	2.36516	1.75336e-09		VIT_200s0254g00030	VIT_205s0020g02490
VIT_214s0108g00490.1	1.98123	6.52478e-10		VIT_209s0002g04580.1	-2.12207	1.24e-24		VIT_216s0039g01240.1	2.36791	2.25201e-05		VIT_214s0066g02060	VIT_204s0044g00140
VIT_201s0137g00670.1	1.98903	6.20459e-05		VIT_205s0020g00970.3	-2.12354	0.016289		VIT_208s0007g02360.1	2.36903	1.71315e-30		VIT_217s0000g07670	VIT_214s0060g01370
VIT_216s0100g00770.1	1.9901	2.15266e-09		VIT_205s0020g04260.1	-2.127	5.37e-19		VIT_203s0097g00580.1	2.37121	0.00281284		VIT_200s0323g00076	VIT_204s0023g03620
VIT_214s0068g01760.3	1.99311	9.35109e-26		VIT_211s0016g03420.1	-2.12712	0.00150576		VIT_213s0074g00710.1	2.38384	1.2298e-05		VIT_216s0115g00340	VIT_203s0038g02070
VIT_201s0150g00120.1	1.99443	1.00922e-20		VIT_211s0052g01320.1	-2.12863	0.0280812		VIT_213s0320g00030.1	2.38683	0.000755944		VIT_216s0050g01890	VIT_206s0080g00470
VIT_205s0020g00830.1	1.99458	2.99295e-05		VIT_213s0019g04390.1	-2.12875	1.84e-28		VIT_217s0000g09100.2	2.39737	9.89162e-41		VIT_203s0063g02330	VIT_208s0007g03460
VIT_204s0044g00510.1	1.99628	2.43429e-34		VIT_205s0020g01070.1	-2.1321	0.0366154		VIT_204s0023g02900.1	2.3985	5.25889e-13		VIT_213s0064g01110	VIT_217s0000g00500
VIT_212s0059g02520.1	1.99833	3.35592e-10		VIT_218s0001g14540.4	-2.13441	1.86e-05		VIT_218s0001g04780.1	2.40452	0.0344739		VIT_203s0038g00130	VIT_207s0005g03050
VIT_218s0001g08840.1	1.99912	0.0120836		VIT_204s0044g00220.2	-2.13682	9.49e-18		VIT_201s0011g01810.1	2.40511	3.64088e-07		VIT_213s0084g00130	VIT_203s0063g00100
VIT_208s0058g01100.1	1.99924	1.83915e-30		VIT_207s0031g02640.3	-2.138	2.54e-05		VIT_215s0024g00800.1	2.40803	8.02012e-45		VIT_215s0021g02060	VIT_212s0035g01840
VIT_216s0039g01280.1	2.00464	0.0200693		VIT_210s0003g01030.1	-2.1455	2.87e-32		VIT_205s0077g02150.1	2.40815	0.0231372		VIT_201s0011g02260	VIT_219s0014g00300
VIT_203s0180g00030.2	2.0052	0.00286114		VIT_201s0011g00830.1	-2.14686	9.26e-33		VIT_202s0025g05110.1	2.40863	5.00386e-15		VIT_209s0002g00470	VIT_208s0032g00860
VIT_200s0438g00020.1	2.00772	8.97542e-06		VIT_204s0008g01550.1	-2.14985	3.61e-06		VIT_213s0084g00600.2	2.41281	0.00216886		VIT_204s0044g01160	VIT_201s0026g02650
VIT_213s0019g03160.1	2.00781	4.67526e-05		VIT_214s0128g00790.1	-2.15368	0.00816431		VIT_219s0014g00250.2	2.42514	0.0485077		VIT_217s0000g08380	VIT_205s0094g01110
VIT_207s0005g02730.3	2.01267	2.77842e-06		VIT_214s0030g00520.1	-2.15427	3.92e-05		VIT_204s0008g06570.3	2.42578	0.00250043		VIT_204s0008g05970	VIT_213s0067g00660
VIT_203s0038g03570.2	2.01572	9.75117e-06		VIT_207s0005g01360.2	-2.15566	0.000626756		VIT_219s0015g01900.3	2.42848	0.00121465		VIT_203s0063g01160	VIT_219s0090g01260
VIT_217s0000g04880.1	2.01581	0.0478593		VIT_209s0002g06070.1	-2.15587	3.64e-11		VIT_218s0001g14690.1	2.43212	0.000296103		VIT_218s0001g14980	VIT_214s0066g00270
VIT_204s0008g00660.2	2.01614	2.0507e-05		VIT_212s0134g00160.1	-2.15962	0.00223402		VIT_206s0080g00790.1	2.438	3.93944e-18		VIT_208s0056g01710	VIT_214s0066g00790
VIT_212s0059g00400.1	2.01639	0.00046243		VIT_209s0002g07010.1	-2.16097	1.42e-05		VIT_200s0174g00290.1	2.43984	0.00986451		VIT_212s0035g01000	VIT_203s0038g04270
VIT_201s0011g03850.1	2.01728	2.35205e-06		VIT_214s0060g02300.2	-2.16471	0.032401		VIT_202s0012g01920.6	2.44001	1.8912e-10		VIT_210s0042g01180	VIT_207s0005g02110
VIT_214s0006g03110.1	2.01794	0.0248603		VIT_210s0003g00090.2	-2.16675	6.78e-31		VIT_218s0041g01290.1	2.44298	0.0302179		VIT_206s0004g06810	VIT_217s0000g01460
VIT_216s0098g00570.1	2.01973	0.000166434		VIT_205s0020g02770.2	-2.1677	0.000381492		VIT_216s0148g00290.1	2.44339	0.000755944		VIT_203s0017g01450	VIT_213s0158g00420
VIT_214s0128g00780.1	2.02388	2.45875e-08		VIT_206s0080g00170.1	-2.17032	3.21e-10		VIT_202s0012g02250.7	2.44486	0.0398482		VIT_217s0000g02150	VIT_211s0016g05490
VIT_216s0039g01360.1	2.02455	0.00321989		VIT_219s0015g01830.3	-2.1731	1.61e-05		VIT_213s0019g00540.1	2.44566	0.0252775		VIT_203s0017g01400	VIT_213s0064g01350
VIT_200s0587g00030.1	2.02868	3.38797e-42		VIT_208s0007g07640.2	-2.1792	8.99e-28		VIT_213s0067g02050.1	2.44601	0.000791409		VIT_205s0020g04330	VIT_204s0008g00840
VIT_218s0001g12680.1	2.02944	1.35765e-45		VIT_209s0002g02450.5	-2.1822	0.000216506		VIT_213s0067g00860.2	2.44622	0.00628643		VIT_202s0154g00490	VIT_215s0024g00850
VIT_202s0033g01390.1	2.03325	1.99435e-27		VIT_208s0007g04790.1	-2.18326	2.59e-05		VIT_206s0004g04733.1	2.45212	0.0024104		VIT_218s0122g00300	VIT_201s0026g00920
VIT_216s0100g01170.1	2.03464	5.50817e-15		VIT_208s0007g03690.1	-2.1833	6.44e-21		VIT_214s0128g00070.1	2.45317	0.0313185		VIT_214s0083g00670	VIT_211s0078g00440
VIT_208s0032g01150.1	2.03679	4.29843e-61		VIT_209s0002g07540.1	-2.18764	0.00455936		VIT_212s0028g02520.1	2.45861	0.0392445		VIT_205s0062g01190	VIT_204s0008g04890
VIT_217s0000g01010.1	2.03693	4.43292e-12		VIT_208s0040g01820.1	-2.18874	2.43e-75		VIT_206s0004g01990.1	2.45973	6.23911e-12		VIT_218s0001g06400	VIT_211s0052g01700
VIT_210s0003g00090.1	2.03717	0.032586		VIT_210s0003g00090.5	-2.18883	1.45e-45		VIT_219s0090g00130.3	2.46318	0.00441058		VIT_208s0040g01060	VIT_218s0001g03910
VIT_201s0146g00150.1	2.03826	1.89876e-14		VIT_202s0154g00480.1	-2.19748	1.74e-09		VIT_210s0003g03930.3	2.46481	2.75495e-06		VIT_209s0002g06400	VIT_207s0031g02390
VIT_216s0100g01170.4	2.03951	9.42621e-19		VIT_217s0000g07670.1	-2.2102	9.35e-46		VIT_212s0059g02530.1	2.4652	0.00824274		VIT_216s0039g01070	VIT_215s0021g00980
VIT_211s0016g02800.1	2.03994	0.0103938		VIT_202s0025g04130.1	-2.21522	3.33e-23		VIT_201s0127g00470.1	2.46824	1.09553e-55		VIT_215s0048g02310	VIT_218s0001g10430
VIT_209s0002g03990.3	2.04216	0.015208		VIT_205s0049g00210.3	-2.21969	5.05e-05		VIT_210s0042g01140.3	2.47095	0.0460697		VIT_204s0008g06650	VIT_207s0005g00770
VIT_218s0001g11290.3	2.04422	1.87269e-06		VIT_204s0044g01880.5	-2.22984	0.0498669		VIT_206s0004g01820.1	2.47126	8.29571e-14		VIT_211s0052g00620	VIT_207s0005g03780
VIT_216s0098g00580.3	2.04519	6.35486e-29		VIT_219s0014g04650.1	-2.23053	1.14e-06		VIT_203s0017g02000.1	2.47384	0.00498989		VIT_218s0001g04660	VIT_218s0001g03250
VIT_213s0067g01070.2	2.04599	2.16449e-29		VIT_212s0134g00240.1	-2.23582	5.28e-16		VIT_218s0001g11130.1	2.47649	3.95765e-45		VIT_211s0016g03420	VIT_208s0007g00530
VIT_209s0070g00980.1	2.04975	0.0496504		VIT_214s0060g02090.1	-2.24448	0.00479033		VIT_201s0026g00850.2	2.48585	2.0933e-14		VIT_216s0039g02500	VIT_218s0001g10700
VIT_203s0038g01380.3	2.05066	0.000395882		VIT_211s0016g00480.1	-2.24995	0.0222479		VIT_206s0004g00390.1	2.49017	0.0414451		VIT_217s0000g05360	VIT_213s0019g02440
VIT_208s0007g04770.1	2.05228	5.11716e-17		VIT_204s0008g01700.1	-2.25105	0.0301294		VIT_208s0007g07230.1	2.49553	0.00913003		VIT_212s0028g00565	VIT_212s0028g02140
VIT_206s0004g03550.4	2.05311	1.4313e-10		VIT_216s0013g01110.1	-2.25414	1.27e-10		VIT_208s0040g03070.4	2.51547	8.44307e-05		VIT_214s0060g02390	VIT_205s0020g02280
VIT_214s0030g02200.5	2.05356	0.026204		VIT_204s0043g00850.2	-2.25606	4.41e-05		VIT_203s0038g02940.3	2.52879	1.83483e-06		VIT_203s0091g00810	VIT_215s0021g01160
VIT_205s0020g02600.2	2.05403	0.00556152		VIT_218s0001g14440.1	-2.25936	0.00894667		VIT_219s0014g02660.4	2.54683	0.0109308		VIT_200s2213g00010
VIT_200s0216g00060.1	2.05496	2.04507e-05		VIT_216s0022g00660.1	-2.26157	3.17e-08		VIT_204s0023g00220.1	2.54882	0.00570884		VIT_205s0062g00270
VIT_201s0026g00190.1	2.05696	1.49721e-05		VIT_207s0141g00920.1	-2.26479	4.23e-10		VIT_209s0002g06060.2	2.56119	0.000614965		VIT_216s0098g00600
VIT_216s0148g00360.1	2.0577	0.0196479		VIT_201s0011g05870.1	-2.26575	6.29e-11		VIT_218s0001g14920.1	2.56141	0.0453976		VIT_205s0062g00310
VIT_211s0118g00730.1	2.05904	5.2765e-14		VIT_207s0104g01720.1	-2.2693	2.11e-06		VIT_208s0040g00510.1	2.56195	3.60631e-07		VIT_206s0009g02590
VIT_219s0014g00210.2	2.06157	0.0172001		VIT_214s0066g01880.1	-2.27183	1.81e-47		VIT_215s0048g02270.3	2.56273	4.67542e-24		VIT_213s0064g01120
VIT_214s0066g01590.5	2.06514	0.000218305		VIT_215s0021g00330.1	-2.27358	1.65e-05		VIT_217s0000g01820.1	2.56697	4.44112e-05		VIT_213s0158g00090
VIT_213s0320g00030.1	2.06714	0.0215479		VIT_211s0118g00815.1	-2.2779	0.0355715		VIT_209s0070g00870.1	2.5681	0.0317462		VIT_213s0067g03010
VIT_206s0004g01030.1	2.06773	0.00379452		VIT_218s0072g00160.1	-2.27817	9.55e-49		VIT_212s0028g03940.1	2.57162	0.0368663		VIT_218s0001g13640
VIT_216s0100g00290.3	2.06818	3.13852e-05		VIT_208s0040g01200.4	-2.28311	4.96e-51		VIT_205s0077g01560.1	2.57283	3.77771e-86		VIT_200s0787g00020
VIT_211s0016g00390.1	2.07436	0.00237147		VIT_208s0058g01100.1	-2.28325	1.34e-30		VIT_211s0016g00390.1	2.58894	1.3369e-06		VIT_204s0043g00310
VIT_213s0073g00590.1	2.07925	5.08521e-26		VIT_218s0001g04010.2	-2.28399	0.000161284		VIT_202s0025g00530.1	2.58949	0.0384671		VIT_205s0020g05040
VIT_218s0001g02510.2	2.07982	0.00828953		VIT_216s0115g00340.1	-2.28827	5.72e-49		VIT_210s0003g04360.1	2.59011	2.40745e-05		VIT_216s0100g00670
VIT_214s0219g00110.1	2.08259	2.72221e-69		VIT_219s0014g05170.1	-2.2894	0.00233131		VIT_211s0016g01520.1	2.59148	0.0138655		VIT_207s0141g00690
VIT_204s0044g00220.2	2.08337	4.58625e-22		VIT_205s0062g01290.1	-2.29343	0.0257236		VIT_201s0010g01090.1	2.59319	0.0103639		VIT_208s0007g03950
VIT_207s0005g00280.1	2.08468	2.10767e-22		VIT_217s0000g02050.1	-2.29434	0.00119404		VIT_213s0019g02930.1	2.616	2.88205e-32		VIT_212s0035g01230
VIT_200s0125g00020.1	2.08516	9.3948e-23		VIT_203s0063g01160.1	-2.29591	0.00485624		VIT_200s0179g00170.1	2.62179	0.018362		VIT_206s0004g05870
VIT_204s0008g01570.1	2.08521	1.04588e-11		VIT_211s0052g01220.1	-2.29791	3.13e-08		VIT_219s0014g02180.1	2.62875	0.0289381		VIT_201s0011g04660
VIT_219s0085g00560.2	2.08656	0.0184386		VIT_211s0052g01330.1	-2.30071	0.0225246		VIT_212s0028g03050.1	2.63228	0.0267013		VIT_201s0026g01430
VIT_219s0090g01190.2	2.08687	1.48278e-10		VIT_218s0001g01640.4	-2.3053	2.71e-10		VIT_213s0019g01280.1	2.636	0.0148465		VIT_206s0009g03670
VIT_202s0154g00110.1	2.08943	1.44212e-08		VIT_201s0011g04510.5	-2.30786	0.000403577		VIT_216s0039g00920.1	2.64892	4.72669e-31		VIT_216s0098g01170
VIT_219s0014g01800.2	2.0897	0.0408753		VIT_216s0039g00760.1	-2.31251	0.0015149		VIT_214s0171g00490.11	2.65478	0.00131655		VIT_205s0062g01300
VIT_214s0066g00710.1	2.0917	0.0491092		VIT_201s0150g00330.2	-2.31597	0.00789534		VIT_218s0001g00100.3	2.66059	0.0499672		VIT_205s0020g04300
VIT_200s0916g00010.3	2.09414	3.18691e-05		VIT_203s0017g01460.3	-2.32823	0.00678179		VIT_216s0039g01360.1	2.66338	1.99237e-09		VIT_201s0010g01840
VIT_200s0181g00080.1	2.09696	3.43348e-05		VIT_206s0004g04180.1	-2.32923	2.37e-45		VIT_207s0005g00870.1	2.66515	0.000270633		VIT_206s0004g05055
VIT_213s0074g00720.2	2.09714	0.0207336		VIT_214s0060g02300.1	-2.33053	0.000490475		VIT_206s0009g01050.4	2.67594	0.0467572		VIT_214s0060g01100
VIT_203s0063g00050.1	2.10136	7.55349e-54		VIT_202s0025g01235.1	-2.3318	3.58e-26		VIT_210s0003g01220.1	2.67949	0.0063752		VIT_219s0085g01040
VIT_202s0033g01400.1	2.10405	2.03805e-70		VIT_211s0016g04760.1	-2.33195	3.19e-10		VIT_218s0001g04120.1	2.6821	0.0271472		VIT_205s0062g00300
VIT_211s0052g01090.2	2.11536	0.00397554		VIT_219s0014g02310.9	-2.3323	0.0308123		VIT_200s0301g00100.1	2.69332	9.34866e-23		VIT_201s0011g02320
VIT_209s0002g07010.1	2.11559	4.64853e-05		VIT_218s0001g06560.1	-2.33583	1.8e-64		VIT_206s0004g06290.3	2.70183	0.000162582		VIT_209s0002g01060
VIT_208s0007g04570.2	2.11821	0.0322218		VIT_218s0041g00430.3	-2.3409	3.78e-17		VIT_218s0001g08290.6	2.72362	0.0492211		VIT_208s0105g00390
VIT_219s0014g03820.1	2.122	0.0256668		VIT_200s0214g00090.1	-2.34404	3.2e-48		VIT_211s0016g00490.1	2.72849	0.0358167		VIT_201s0146g00440
VIT_204s0043g00850.1	2.12267	0.000519635		VIT_203s0038g03570.2	-2.34413	9.37e-15		VIT_205s0029g00400.1	2.73009	0.00143699		VIT_200s0187g00120
VIT_210s0523g00020.5	2.12356	0.00751489		VIT_207s0005g01320.1	-2.34706	1.25e-06		VIT_219s0014g00220.6	2.74876	0.000471956		VIT_204s0008g01770
VIT_207s0005g00750.2	2.13038	4.15158e-13		VIT_211s0052g01280.1	-2.34886	7.74e-11		VIT_217s0053g00620.3	2.76076	0.020891		VIT_210s0071g00150
VIT_210s0003g03810.1	2.13118	7.43578e-12		VIT_212s0034g02380.2	-2.34886	1.32e-13		VIT_211s0052g01090.2	2.77412	6.12189e-08		VIT_218s0041g02060
VIT_200s0487g00010.1	2.13404	1.13175e-08		VIT_211s0052g01270.1	-2.35719	1.05e-10		VIT_214s0030g02230.4	2.77531	0.0429183		VIT_215s0048g00060
VIT_208s0007g07640.6	2.13452	0.000134208		VIT_203s0017g02110.1	-2.36559	9.31e-05		VIT_206s0004g02010.1	2.78027	9.43173e-07		VIT_218s0001g11890
VIT_219s0014g01800.1	2.13857	6.04615e-49		VIT_215s0046g02230.1	-2.36566	1.47e-27		VIT_208s0007g03050.1	2.78675	0.0119601		VIT_215s0048g00620
VIT_205s0020g02670.1	2.13989	0.00568651		VIT_201s0026g01430.3	-2.36832	1.86e-10		VIT_211s0037g00510.1	2.79244	1.89864e-08		VIT_213s0019g01291
VIT_205s0020g03000.1	2.14018	0.00906692		VIT_215s0046g02510.6	-2.36964	3.42e-12		VIT_204s0008g06930.1	2.79748	3.07871e-19		VIT_202s0087g00750
VIT_215s0048g02270.2	2.14072	2.80699e-67		VIT_208s0105g00390.2	-2.37398	0.00435812		VIT_207s0005g04560.3	2.79952	1.9058e-09		VIT_217s0000g04760
VIT_202s0025g02490.1	2.14508	9.03623e-31		VIT_203s0088g00620.1	-2.3788	9.49e-18		VIT_216s0039g01300.1	2.80694	2.89821e-27		VIT_218s0117g00550
VIT_203s0091g01040.3	2.14626	5.32706e-07		VIT_213s0019g02170.5	-2.3826	9.88e-06		VIT_205s0020g00390.2	2.81949	0.00017952		VIT_200s0561g00020
VIT_202s0033g00520.5	2.14787	2.82427e-05		VIT_214s0060g01300.4	-2.38781	7.03e-34		VIT_206s0004g00130.1	2.81956	4.12408e-22		VIT_208s0040g03050
VIT_204s0008g05760.2	2.14865	0.00788945		VIT_214s0006g02950.1	-2.38786	2.76e-31		VIT_200s1881g00010.1	2.82247	6.95161e-19		VIT_219s0014g02620
VIT_219s0014g00410.1	2.14912	1.67685e-06		VIT_217s0000g09570.1	-2.38851	0.00172884		VIT_205s0077g01540.1	2.82283	7.55891e-58		VIT_211s0016g04810
VIT_211s0016g05750.2	2.1504	0.00327953		VIT_211s0037g00980.1	-2.38903	0.043521		VIT_218s0001g00680.1	2.84521	0.0245613		VIT_218s0122g00450
VIT_203s0038g02940.3	2.15077	0.00011989		VIT_205s0020g01830.1	-2.39123	3.69e-65		VIT_213s0067g03510.1	2.84573	0.0319926		VIT_212s0059g01120
VIT_204s0079g00410.1	2.15078	4.93491e-48		VIT_206s0004g07080.2	-2.39229	5.13e-05		VIT_207s0151g00760.1	2.85705	0.00427373		VIT_201s0010g02980
VIT_202s0025g01710.1	2.15405	1.45399e-15		VIT_205s0049g00940.3	-2.39363	2.66e-06		VIT_203s0091g00310.2	2.8646	0.00140482		VIT_209s0002g04720
VIT_205s0077g01530.1	2.15523	3.10281e-32		VIT_216s0039g01420.3	-2.40513	1.4e-12		VIT_207s0129g00430.3	2.86681	8.00229e-08		VIT_200s0586g00030
VIT_216s0098g00990.1	2.15678	0.0203333		VIT_205s0062g00020.1	-2.40718	1.28e-12		VIT_214s0030g02200.7	2.87849	0.000126149		VIT_210s0003g01150
VIT_212s0059g01720.1	2.15736	2.60945e-06		VIT_212s0059g00370.1	-2.40891	0.00703976		VIT_207s0104g00520.1	2.88602	1.15855e-08		VIT_214s0066g02470
VIT_202s0025g00350.1	2.15933	0.041315		VIT_204s0008g06150.1	-2.40997	0.000710545		VIT_213s0067g01070.1	2.92436	3.19723e-06		VIT_218s0117g00280
VIT_213s0067g01350.1	2.16036	0.0023453		VIT_205s0077g01820.1	-2.41012	0.0449743		VIT_218s0075g00220.1	2.9251	0.0259084		VIT_203s0063g00700
VIT_216s0039g01170.1	2.16146	2.17626e-17		VIT_216s0013g02160.1	-2.41142	1.37e-94		VIT_205s0077g00900.1	2.92738	9.986e-24		VIT_210s0042g01230
VIT_208s0058g01120.1	2.16227	8.15291e-15		VIT_207s0005g01130.1	-2.41658	0.011204		VIT_215s0046g00470.1	2.92823	4.41369e-05		VIT_214s0108g00520
VIT_200s0301g00100.1	2.16408	2.22287e-11		VIT_211s0052g01150.1	-2.42189	8.39e-13		VIT_203s0038g04400.13	2.93657	0.0131695		VIT_200s0302g00040
VIT_219s0090g00690.2	2.16627	0.00108888		VIT_218s0041g02260.1	-2.42232	0.0204419		VIT_215s0045g00270.1	2.94091	0.00339684		VIT_207s0141g00560
VIT_219s0090g01530.1	2.16746	2.54372e-13		VIT_211s0052g01260.1	-2.42815	9.25e-45		VIT_204s0008g05870.1	2.94348	0.011908		VIT_207s0104g01260
VIT_212s0059g00760.1	2.16755	1.32588e-42		VIT_200s0216g00060.1	-2.42847	1.21e-07		VIT_201s0011g01830.1	2.9447	3.54585e-14		VIT_218s0117g00590
VIT_208s0058g00400.1	2.16833	9.56819e-06		VIT_216s0098g00220.1	-2.43094	0.0431087		VIT_218s0001g14740.1	2.9565	0.0372804		VIT_204s0008g05350
VIT_208s0040g01780.1	2.17166	0.0333707		VIT_212s0059g01120.1	-2.43333	0.00374584		VIT_207s0005g00780.1	2.96053	0.0272312		VIT_218s0001g13590
VIT_213s0156g00260.3	2.1734	0.0064138		VIT_219s0014g05430.1	-2.43647	1.18e-13		VIT_218s0072g00242.1	2.96409	0.00329668		VIT_214s0219g00240
VIT_207s0005g03730.2	2.17642	7.3789e-05		VIT_210s0116g01790.1	-2.43727	0.0215203		VIT_218s0117g00300.1	2.96843	0.0198001		VIT_204s0008g05700
VIT_218s0001g07610.1	2.17934	0.0147932		VIT_212s0028g03010.1	-2.43732	9.05e-15		VIT_206s0004g08480.2	2.98933	0.00865613		VIT_201s0026g00860
VIT_211s0118g00490.1	2.18028	7.6824e-07		VIT_213s0067g02630.1	-2.44104	4.82e-39		VIT_204s0008g01250.1	2.99991	4.01579e-05		VIT_206s0004g03580
VIT_209s0002g00770.2	2.18148	4.6426e-05		VIT_201s0026g01770.1	-2.44452	5.72e-06		VIT_210s0003g04080.1	3.00622	0.00037582		VIT_206s0004g03680
VIT_216s0050g00970.2	2.18453	4.39065e-05		VIT_204s0008g01860.1	-2.45768	5.14e-05		VIT_202s0025g00220.1	3.01275	0.0321552		VIT_208s0007g02870
VIT_214s0219g00130.1	2.18538	0.00214309		VIT_214s0060g01300.2	-2.45803	1.03e-30		VIT_204s0023g02040.1	3.01527	0.0141533		VIT_211s0016g05590
VIT_218s0001g06760.1	2.19153	0.000497168		VIT_214s0030g02200.4	-2.45814	7.46e-08		VIT_207s0005g02670.1	3.02075	1.49873e-14		VIT_204s0023g01920
VIT_208s0032g00680.4	2.19836	0.0438555		VIT_203s0038g02280.2	-2.46619	0.00492193		VIT_200s0265g00170.1	3.03268	0.00653166		VIT_208s0040g03080
VIT_205s0077g00510.2	2.19868	0.000358176		VIT_215s0048g01895.1	-2.46664	0.00422457		VIT_202s0025g03530.6	3.04265	0.00273573		VIT_208s0007g01420
VIT_202s0154g00390.4	2.20115	0.0202735		VIT_202s0025g04130.2	-2.46745	0.00285265		VIT_202s0012g01760.1	3.04325	0.0278328		VIT_213s0067g00680
VIT_202s0012g01570.3	2.20685	7.70142e-06		VIT_212s0055g00090.1	-2.46805	0.00233131		VIT_219s0015g01900.1	3.04952	2.86746e-25		VIT_216s0022g01980
VIT_207s0005g04560.3	2.20721	0.000206477		VIT_204s0043g00850.1	-2.46938	5.76e-05		VIT_207s0005g01430.1	3.05454	0.00267493		VIT_201s0011g05390
VIT_219s0090g00120.1	2.20794	0.00261131		VIT_202s0087g00760.1	-2.4708	0.00109851		VIT_211s0065g01010.2	3.05499	0.0122638		VIT_204s0023g02600
VIT_204s0008g01500.1	2.2081	0.000656109		VIT_202s0025g02805.1	-2.47086	1.36e-48		VIT_208s0040g00520.2	3.05636	0.0470315		VIT_211s0016g01950
VIT_218s0001g13880.1	2.2089	0.00290098		VIT_217s0000g04750.1	-2.47176	4.55e-103		VIT_206s0004g04736.1	3.05672	4.19108e-31		VIT_212s0028g03240
VIT_214s0060g00860.3	2.21082	0.0337244		VIT_213s0064g01380.1	-2.47275	0.00288926		VIT_200s0270g00120.1	3.05761	5.61639e-05		VIT_212s0059g01410
VIT_218s0001g01960.1	2.2117	0.012746		VIT_218s0001g06400.1	-2.47536	1.47e-14		VIT_219s0015g01810.2	3.05883	0.0497242		VIT_217s0000g09495
VIT_207s0031g00160.1	2.21321	1.35537e-38		VIT_208s0007g05580.1	-2.48361	3.4e-49		VIT_202s0025g04864.7	3.06534	0.0048937		VIT_218s0001g12670
VIT_211s0016g05550.1	2.21404	0.0397676		VIT_217s0000g05790.2	-2.48534	0.0313633		VIT_204s0023g02200.2	3.06792	2.64985e-08		VIT_201s0026g01670
VIT_211s0016g03190.1	2.21431	0.000341865		VIT_208s0032g00680.4	-2.48927	0.0257944		VIT_206s0004g08300.3	3.06833	0.000333421		VIT_206s0009g03430
VIT_203s0063g01290.1	2.21775	6.23868e-21		VIT_218s0001g14980.1	-2.5022	0.000910408		VIT_218s0001g11520.1	3.07036	5.68282e-10		VIT_208s0007g06670
VIT_201s0026g01250.1	2.22278	3.30209e-09		VIT_200s0218g00010.1	-2.50245	2.65e-20		VIT_216s0050g02220.1	3.07112	0.00236968		VIT_213s0019g05400
VIT_213s0019g03600.3	2.2243	0.00013371		VIT_214s0066g01150.1	-2.50316	2.85e-46		VIT_213s0064g00910.1	3.07945	2.40019e-07		VIT_213s0019g02760
VIT_208s0007g08010.1	2.23233	1.15275e-38		VIT_204s0008g01590.1	-2.50639	1.15e-06		VIT_207s0031g01260.1	3.10534	4.44245e-06		VIT_218s0117g00290
VIT_202s0087g00090.1	2.23256	0.0457982		VIT_207s0005g00820.1	-2.50675	3.37e-48		VIT_214s0006g02590.2	3.10563	0.00367845		VIT_207s0129g00220
VIT_212s0028g03010.1	2.23596	4.96116e-12		VIT_213s0019g02850.1	-2.5087	2.08e-05		VIT_219s0093g00580.5	3.11404	1.63357e-07		VIT_212s0028g03410
VIT_216s0148g00290.1	2.23619	0.00419726		VIT_206s0004g01250.1	-2.50925	0.000211391		VIT_215s0048g02270.5	3.13411	0.0103698		VIT_205s0102g00470
VIT_214s0068g01760.1	2.23656	5.82584e-49		VIT_216s0013g02150.1	-2.50995	7.37e-47		VIT_200s0366g00010.1	3.13876	3.83883e-06		VIT_207s0005g00740
VIT_204s0043g00840.2	2.24033	1.18769e-09		VIT_213s0019g01291.1	-2.51176	0.0351729		VIT_211s0052g00650.1	3.14593	5.43172e-08		VIT_208s0056g00780
VIT_204s0023g02610.1	2.2428	0.00181105		VIT_201s0011g06600.1	-2.5123	7.07e-16		VIT_217s0000g00620.1	3.16491	0.0456667		VIT_214s0068g00850
VIT_206s0004g08300.3	2.25314	0.0476911		VIT_207s0031g02610.1	-2.51915	2.72e-47		VIT_213s0019g03910.1	3.17472	6.98749e-23		VIT_202s0025g05120
VIT_209s0002g02570.1	2.25325	0.0113938		VIT_211s0016g05750.2	-2.52467	1.48e-06		VIT_203s0038g03400.1	3.18509	3.07482e-94		VIT_200s0865g00020
VIT_218s0001g06150.1	2.2544	7.92502e-30		VIT_214s0068g02000.1	-2.52587	0.0240079		VIT_218s0122g01410.7	3.1941	0.0208497		VIT_204s0043g00830
VIT_203s0038g02940.1	2.25637	1.25121e-11		VIT_213s0064g00435.1	-2.52734	1.65e-05		VIT_206s0004g01670.1	3.19652	0.000279523		VIT_204s0008g01430
VIT_211s0078g00290.1	2.26531	0.000285286		VIT_202s0025g02490.1	-2.52757	1.38e-42		VIT_207s0005g00260.1	3.20222	0.0479033		VIT_204s0023g00140
VIT_215s0024g00400.5	2.26727	0.00105564		VIT_218s0001g04640.1	-2.53051	2.75e-06		VIT_205s0077g01690.1	3.20956	1.77089e-06		VIT_209s0002g02100
VIT_203s0063g01150.1	2.26864	3.35871e-48		VIT_202s0012g01920.5	-2.53193	0.0487325		VIT_211s0016g03750.1	3.23487	0.00126826		VIT_217s0000g09120
VIT_211s0052g01260.1	2.27523	2.71669e-34		VIT_202s0033g00800.1	-2.53353	1.02e-77		VIT_212s0134g00470.1	3.245	1.6347e-22		VIT_217s0000g10240
VIT_209s0002g07540.1	2.27578	0.00353089		VIT_213s0067g00700.1	-2.53457	0.000568244		VIT_208s0007g04860.1	3.25862	1.02594e-41		VIT_206s0009g03610
VIT_208s0058g00430.1	2.27623	1.49941e-22		VIT_203s0063g02090.1	-2.53726	5.79e-13		VIT_219s0014g05090.1	3.26916	4.65643e-24		VIT_201s0011g04450
VIT_205s0049g00140.1	2.27847	1.02519e-08		VIT_214s0083g01140.1	-2.54332	2.93e-45		VIT_209s0002g02450.3	3.27511	6.73431e-14		VIT_216s0098g00970
VIT_216s0100g01100.1	2.27847	1.42825e-07		VIT_200s0125g00210.5	-2.55118	4.01e-07		VIT_219s0014g00220.3	3.29032	0.021933		VIT_211s0103g00530
VIT_211s0037g00940.1	2.27977	2.14451e-31		VIT_218s0001g06170.1	-2.55887	1.08e-42		VIT_219s0014g02950.1	3.30271	2.86646e-08		VIT_218s0001g15035
VIT_207s0141g00270.1	2.28028	5.14325e-37		VIT_201s0127g00540.1	-2.5624	7.01e-82		VIT_203s0063g00280.1	3.30413	1.3934e-06		VIT_216s0050g02320
VIT_206s0080g00170.1	2.28096	4.15333e-09		VIT_214s0060g02000.1	-2.56509	2.92e-10		VIT_205s0020g00480.3	3.31291	0.00112786		VIT_208s0007g08590
VIT_208s0105g00470.1	2.2818	9.81907e-06		VIT_218s0001g06150.1	-2.5834	2.61e-43		VIT_205s0020g01990.5	3.31529	0.0250654		VIT_218s0001g11680
VIT_211s0016g05700.1	2.28506	0.00133038		VIT_203s0063g01210.1	-2.58407	5.73e-20		VIT_206s0004g01020.1	3.31775	1.54352e-18		VIT_213s0064g00160
VIT_218s0001g11520.1	2.28862	0.00148524		VIT_209s0002g06400.1	-2.59342	3.87e-58		VIT_202s0025g04260.1	3.32742	0.00687523		VIT_216s0050g02670
VIT_208s0058g00440.1	2.29109	1.37249e-23		VIT_214s0066g00850.1	-2.59906	0.0148655		VIT_212s0034g01890.1	3.33172	2.59715e-29		VIT_207s0005g02120
VIT_207s0191g00100.1	2.29222	0.00752001		VIT_200s0254g00030.1	-2.59952	4.42e-05		VIT_217s0000g09700.1	3.35309	0.00230092		VIT_211s0037g00160
VIT_203s0063g00280.1	2.29543	0.0130274		VIT_215s0048g00880.1	-2.60241	0.0100985		VIT_214s0060g00040.1	3.36493	6.6094e-05		VIT_215s0021g00610
VIT_202s0025g01235.1	2.29556	4.65307e-25		VIT_209s0002g06430.1	-2.60626	0.0392937		VIT_207s0005g02750.1	3.39243	0.00303702		VIT_202s0241g00060
VIT_211s0016g01720.1	2.30187	5.9457e-32		VIT_204s0008g06210.1	-2.60688	3.66e-35		VIT_207s0104g00390.1	3.39363	0.0358877		VIT_208s0007g03430
VIT_208s0007g00310.1	2.30191	0.00302832		VIT_213s0067g01960.1	-2.61064	0.00445976		VIT_214s0128g00060.1	3.40251	0.0359775		VIT_207s0005g01590
VIT_219s0014g03400.3	2.30459	3.26573e-07		VIT_206s0004g05650.2	-2.61588	2e-06		VIT_212s0028g00920.2	3.40633	0.00011714		VIT_208s0056g00190
VIT_211s0016g04240.1	2.30615	0.00117402		VIT_200s0226g00100.1	-2.62017	2.36e-08		VIT_202s0012g01330.3	3.41493	4.11986e-06		VIT_202s0025g00280
VIT_215s0021g02470.1	2.30655	4.68016e-11		VIT_218s0001g11310.1	-2.62029	0.0430939		VIT_214s0068g01360.1	3.41995	2.03572e-112		VIT_208s0007g04220
VIT_207s0005g01000.6	2.30775	1.60738e-05		VIT_208s0040g01040.2	-2.62607	0.027286		VIT_212s0134g00030.1	3.45701	3.07359e-18		VIT_210s0003g04020
VIT_211s0037g00950.1	2.30785	3.47011e-64		VIT_208s0007g00310.1	-2.63099	0.00202406		VIT_213s0047g00300.2	3.4666	1.85222e-15		VIT_211s0016g01110
VIT_214s0108g01000.1	2.30873	2.09293e-08		VIT_201s0011g03330.3	-2.63863	1.35e-74		VIT_210s0003g03710.2	3.49994	0.00190725		VIT_219s0015g01830
VIT_207s0005g01770.5	2.31031	0.00105579		VIT_218s0001g06020.1	-2.64076	4.36e-31		VIT_215s0048g02350.2	3.51893	9.08008e-07		VIT_208s0007g06760
VIT_213s0019g03060.1	2.31274	0.0101974		VIT_211s0052g01340.1	-2.64773	0.0139359		VIT_201s0137g00790.1	3.5309	2.34377e-55		VIT_214s0066g01060
VIT_208s0058g00410.1	2.31345	3.20288e-29		VIT_203s0017g01460.1	-2.66508	6.95e-83		VIT_205s0094g00200.1	3.53305	1.52929e-14		VIT_200s0194g00120
VIT_218s0001g00750.1	2.31762	2.97405e-09		VIT_206s0004g05055.1	-2.66813	0.0351508		VIT_205s0077g01550.1	3.53879	3.63166e-102		VIT_218s0072g00830
VIT_205s0062g01290.1	2.31823	0.0223952		VIT_201s0026g01730.1	-2.6684	0.00308989		VIT_215s0046g00710.1	3.56575	0.000953087		VIT_201s0011g05380
VIT_207s0005g01580.1	2.32084	0.00527353		VIT_204s0069g01010.1	-2.67286	4.69e-43		VIT_207s0005g04380.4	3.61041	0.00806133		VIT_200s0181g00260
VIT_207s0197g00240.1	2.32405	3.23622e-15		VIT_213s0019g04660.6	-2.67639	0.00115102		VIT_208s0058g00620.5	3.61413	0.0472015		VIT_218s0001g03990
VIT_218s0001g06020.1	2.32434	2.95123e-22		VIT_200s0463g00025.1	-2.6798	0.0328647		VIT_211s0016g02980.1	3.63056	1.63139e-16		VIT_206s0009g01180
VIT_207s0031g00080.2	2.32602	0.000291962		VIT_208s0007g07330.1	-2.6854	3.72e-22		VIT_208s0040g02510.4	3.64177	0.0349481		VIT_203s0038g00170
VIT_210s0003g01130.1	2.32936	0.0021734		VIT_201s0011g04660.1	-2.68954	3.31e-08		VIT_215s0048g01000.2	3.64781	0.00549445		VIT_210s0071g01030
VIT_218s0001g13680.1	2.33214	0.00969523		VIT_211s0052g01190.1	-2.68991	4.57e-36		VIT_210s0003g00350.1	3.6522	0.0350164		VIT_212s0035g00720
VIT_208s0007g08000.1	2.33822	1.36579e-47		VIT_207s0005g00110.1	-2.69276	7.81e-05		VIT_206s0009g01562.1	3.66685	0.029578		VIT_213s0064g00630
VIT_219s0014g02120.1	2.34273	0.0307689		VIT_200s0181g00080.1	-2.69424	7.44e-07		VIT_207s0031g00470.2	3.67395	0.0379917		VIT_209s0002g00620
VIT_214s0036g01020.1	2.34296	3.02985e-79		VIT_218s0117g00070.1	-2.69971	0.000553493		VIT_203s0038g04330.1	3.67398	0.0328766		VIT_218s0001g09705
VIT_207s0129g00520.1	2.34781	1.67479e-14		VIT_201s0026g01590.5	-2.70735	0.00186452		VIT_214s0030g02200.1	3.67762	0.000387478		VIT_201s0010g03020
VIT_214s0060g01870.1	2.35095	1.26871e-09		VIT_214s0060g02320.1	-2.71947	0.000249107		VIT_209s0002g00580.1	3.68065	2.52852e-17		VIT_212s0057g01000
VIT_210s0116g00960.1	2.35239	3.92845e-10		VIT_201s0011g05380.1	-2.72365	0.0400333		VIT_213s0019g01510.1	3.70254	0.0166488		VIT_211s0016g03510
VIT_202s0025g04420.1	2.3528	0.0287264		VIT_201s0127g00560.1	-2.724	1.42e-112		VIT_213s0019g01710.1	3.72594	0.0370408		VIT_218s0001g10470
VIT_200s0181g00080.2	2.35342	0.00412536		VIT_202s0241g00100.1	-2.72559	1.26e-12		VIT_216s0050g02640.2	3.7396	0.0353145		VIT_219s0014g00270
VIT_211s0065g00350.1	2.36101	5.85401e-35		VIT_215s0046g01970.1	-2.73385	0.0170334		VIT_207s0104g00460.5	3.74426	0.0435455		VIT_213s0067g00460
VIT_215s0046g01190.1	2.36518	1.03955e-07		VIT_200s0371g00050.1	-2.74125	3.51e-38		VIT_201s0011g00050.3	3.75125	0.0274972		VIT_206s0061g00280
VIT_208s0007g08840.4	2.36604	0.00953174		VIT_212s0134g00170.1	-2.7426	3.43e-06		VIT_213s0019g03930.1	3.75605	1.29261e-06		VIT_201s0010g00390
VIT_200s2849g00010.1	2.36806	6.92633e-19		VIT_218s0001g07470.3	-2.74507	0.0480528		VIT_219s0015g00490.1	3.77682	2.05723e-05		VIT_218s0001g05220
VIT_201s0127g00540.1	2.3683	3.42329e-70		VIT_201s0010g02970.1	-2.74962	0.0358374		VIT_209s0002g02970.1	3.78017	0.0176958		VIT_211s0016g03740
VIT_215s0024g00050.4	2.36831	0.00292729		VIT_212s0035g00350.1	-2.75146	1.09e-47		VIT_202s0025g00260.1	3.78892	6.80256e-42		VIT_208s0007g01150
VIT_212s0059g01380.1	2.37566	7.36314e-86		VIT_212s0057g00060.1	-2.75848	1.62e-48		VIT_214s0006g03120.1	3.81028	0.00481924		VIT_214s0068g02080
VIT_215s0024g00400.3	2.37698	0.00291621		VIT_208s0040g01110.1	-2.75957	0.00977567		VIT_205s0020g01380.3	3.84019	0.0471689		VIT_205s0020g04090
VIT_206s0004g01010.1	2.38144	2.62791e-06		VIT_212s0028g03560.1	-2.77433	5.02e-35		VIT_203s0038g02240.1	3.87373	0.0452284		VIT_208s0007g00940
VIT_211s0052g01300.1	2.38688	1.24896e-24		VIT_219s0014g02620.1	-2.77567	0.0143796		VIT_209s0002g03340.1	3.88781	4.16599e-18		VIT_212s0028g00560
VIT_212s0034g01950.1	2.38935	2.72085e-74		VIT_218s0001g14920.1	-2.77638	1.01e-10		VIT_201s0026g02720.2	3.89638	0.0317196		VIT_213s0019g01870
VIT_217s0000g02050.1	2.39157	0.000557878		VIT_216s0100g00290.3	-2.78655	4.81e-08		VIT_215s0048g01320.1	3.8994	4.78924e-72		VIT_217s0000g09480
VIT_206s0004g01040.1	2.39347	4.67087e-05		VIT_203s0017g01410.1	-2.78762	1.11e-101		VIT_218s0001g05130.2	3.92308	0.00415757		VIT_219s0014g03510
VIT_206s0009g03420.1	2.40063	9.82081e-05		VIT_207s0005g01140.1	-2.80573	5.42e-10		VIT_203s0038g04400.12	3.9289	0.0486588		VIT_204s0008g03770
VIT_214s0060g01880.1	2.40352	2.9852e-10		VIT_218s0001g11890.1	-2.81194	1.16e-08		VIT_214s0066g00320.2	3.93907	0.0291619		VIT_206s0004g03810
VIT_211s0052g01150.1	2.40427	7.58973e-12		VIT_201s0011g04650.1	-2.81867	5.62e-40		VIT_203s0038g03670.2	3.94148	0.0359799		VIT_214s0060g02170
VIT_218s0001g01460.1	2.40506	0.0427772		VIT_218s0001g01610.1	-2.82716	0.017678		VIT_212s0028g03620.1	3.95308	0.0262725		VIT_213s0019g04010
VIT_211s0016g01810.1	2.406	5.87205e-19		VIT_213s0084g00130.1	-2.83521	8.1e-06		VIT_206s0080g01200.1	3.97757	1.00718e-07		VIT_214s0066g02350
VIT_201s0026g01730.1	2.40745	0.00420139		VIT_215s0046g00070.1	-2.84529	0.000480316		VIT_207s0005g01740.1	4.0056	0.011726		VIT_218s0122g00180
VIT_13s0067g02050.1	2.40758	0.00458552		VIT_200s0541g00020.1	-2.85029	0.01907		VIT_206s0004g04690.1	4.01801	0.00438166
VIT_18s0001g04010.2	2.40823	5.06771e-05		VIT_200s0240g00050.1	-2.85197	0.0389882		VIT_212s0057g01510.2	4.02828	0.0400527
VIT_02s0087g00640.1	2.41879	2.05002e-05		VIT_210s0042g01180.1	-2.85443	7.6e-43		VIT_208s0007g05100.1	4.04155	0.0128694
VIT_02s0012g01330.3	2.41918	0.0201058		VIT_207s0031g01275.1	-2.8561	4.34e-54		VIT_208s0040g00670.3	4.0502	0.0450583
VIT_04s0023g02900.1	2.41947	1.13419e-10		VIT_201s0137g00460.4	-2.86227	0.0382936		VIT_200s0988g00010.1	4.07587	6.12189e-08
VIT_08s0007g07640.1	2.42668	3.199e-09		VIT_201s0011g05390.1	-2.86724	0.0388726		VIT_210s0003g01470.6	4.08832	0.037549
VIT_16s0100g01070.1	2.43	4.53426e-09		VIT_201s0011g02750.1	-2.86792	0.0113052		VIT_218s0076g00360.3	4.09849	0.000797842
VIT_19s0014g04750.1	2.43006	0.00639084		VIT_208s0007g01560.1	-2.87153	5.64e-60		VIT_213s0019g05000.4	4.09948	0.0361213
VIT_05s0094g00160.1	2.43112	0.00168552		VIT_200s0787g00020.1	-2.87509	0.0315144		VIT_210s0003g03930.4	4.11742	0.0335021
VIT_12s0059g02530.1	2.43128	0.0221138		VIT_201s0010g02940.1	-2.87771	0.0146758		VIT_204s0044g00270.1	4.11925	6.63946e-06
VIT_04s0008g01550.1	2.43227	5.5633e-07		VIT_211s0052g01180.1	-2.8795	1.25e-10		VIT_216s0098g00220.3	4.13518	0.0414071
VIT_14s0030g02200.7	2.43462	0.00571272		VIT_215s0024g01170.1	-2.88044	1.35e-08		VIT_203s0017g00530.1	4.15564	0.0108056
VIT_12s0055g00090.1	2.43555	0.00182699		VIT_213s0019g01130.1	-2.88211	2.06e-77		VIT_211s0065g00140.1	4.15569	0.0217671
VIT_02s0025g02240.2	2.43665	0.0151671		VIT_208s0007g02360.1	-2.88266	1.91e-116		VIT_201s0011g05680.1	4.18177	0.00821276
VIT_19s0014g02490.1	2.44304	2.31708e-25		VIT_201s0011g02330.1	-2.88611	6.6e-12		VIT_205s0020g03000.1	4.18856	9.04143e-28
VIT_05s0020g03690.1	2.44378	1.11426e-39		VIT_205s0062g01190.6	-2.88697	0.0078362		VIT_210s0042g01250.5	4.20691	0.0360303
VIT_05s0020g03710.1	2.44474	1.38367e-53		VIT_203s0063g02330.1	-2.89455	0.00878829		VIT_210s0003g02880.2	4.21932	1.34315e-05
VIT_16s0039g01300.1	2.45156	5.67188e-13		VIT_203s0091g00810.1	-2.89593	3.68e-06		VIT_207s0151g00500.3	4.22123	0.0167749
VIT_18s0001g06180.1	2.45694	1.17108e-15		VIT_210s0003g03030.1	-2.89627	1.4e-06		VIT_209s0054g00380.1	4.23673	0.00224673
VIT_06s0004g05700.1	2.45793	0.0263752		VIT_209s0018g01220.1	-2.90035	1.9e-05		VIT_218s0166g00180.1	4.3005	0.00589679
VIT_17s0000g07710.1	2.46237	3.37362e-08		VIT_215s0048g02310.1	-2.90213	7.67e-14		VIT_203s0038g04720.1	4.32073	3.89093e-07
VIT_13s0067g02710.1	2.46317	3.7683e-22		VIT_210s0003g03810.1	-2.90952	1.69e-21		VIT_202s0025g04250.1	4.35614	1.81763e-20
VIT_15s0046g01360.1	2.46343	0.00103813		VIT_209s0002g00470.3	-2.91244	0.0351342		VIT_218s0089g01230.3	4.37185	0.00399695
VIT_05s0077g02020.1	2.46615	0.0417226		VIT_208s0007g08700.1	-2.91314	0.00570958		VIT_205s0020g05000.1	4.37878	0.000283367
VIT_15s0024g00800.6	2.46774	0.0019431		VIT_218s0001g08990.1	-2.91739	1.36e-37		VIT_205s0077g00430.1	4.40203	0.00023689
VIT_12s0134g00240.1	2.46861	4.02601e-23		VIT_212s0035g00330.1	-2.93291	1.34e-05		VIT_216s0050g00570.1	4.43039	0.00430852
VIT_15s0048g02320.1	2.46865	4.33165e-10		VIT_200s0346g00110.1	-2.94118	9.4e-87		VIT_200s2493g00005.1	4.43484	0.0382984
VIT_04s0008g02340.1	2.47214	1.65549e-39		VIT_204s0008g06570.5	-2.94749	5.47e-06		VIT_203s0088g00700.1	4.44872	7.47202e-08
VIT_18s0001g06170.1	2.47954	1.60843e-50		VIT_219s0085g01050.1	-2.9478	0.0334838		VIT_210s0003g00470.1	4.45105	4.5183e-39
VIT_00s0252g00130.5	2.4823	0.0142459		VIT_206s0009g03430.4	-2.95437	0.0333922		VIT_202s0033g00850.1	4.4599	0.0448294
VIT_19s0027g00600.1	2.48392	3.25422e-06		VIT_211s0052g01300.1	-2.95926	3.68e-43		VIT_202s0033g00770.1	4.46928	0.00129831
VIT_04s0008g06930.1	2.48458	1.38085e-12		VIT_218s0001g07760.3	-2.95985	0.0315144		VIT_211s0016g01660.1	4.47221	0.0230315
VIT_14s0066g01150.1	2.48835	4.81526e-47		VIT_214s0081g00070.4	-2.97443	0.0290472		VIT_206s0004g06600.1	4.48439	1.56843e-07
VIT_05s0077g01540.1	2.48994	4.81591e-56		VIT_213s0067g03440.2	-2.97878	0.00017135		VIT_202s0025g03670.3	4.49074	0.0119915
VIT_07s0005g01080.1	2.49034	0.00985004		VIT_208s0007g03950.3	-2.98073	0.0150607		VIT_203s0088g01160.1	4.51033	0.0206525
VIT_03s0063g01180.1	2.49126	0.00350962		VIT_216s0100g00670.2	-3.00074	5.42e-05		VIT_204s0008g03790.3	4.58409	0.00427299
VIT_00s0187g00305.1	2.49337	0.0269109		VIT_202s0012g01930.7	-3.00166	0.0162901		VIT_205s0062g00010.1	4.58825	1.22947e-06
VIT_05s0020g03090.2	2.49544	0.0221733		VIT_208s0040g01060.1	-3.00977	7.78e-08		VIT_217s0119g00280.1	4.59444	0.00372031
VIT_18s0001g06560.1	2.49564	3.36143e-86		VIT_212s0059g00400.1	-3.01027	7.46e-08		VIT_211s0052g00320.3	4.63598	0.00121524
VIT_12s0059g00310.1	2.49674	3.61904e-11		VIT_214s0083g00910.6	-3.0113	0.0250626		VIT_210s0003g02700.3	4.66047	0.00260227
VIT_19s0014g02240.1	2.49936	2.071e-10		VIT_218s0041g02020.1	-3.01482	4.93e-06		VIT_205s0029g01200.1	4.68708	0.000941697
VIT_04s0043g00850.2	2.49988	4.76154e-05		VIT_203s0017g01410.2	-3.01861	2.47e-20		VIT_206s0009g02470.1	4.71013	0.0130403
VIT_14s0060g00620.2	2.50361	0.000450815		VIT_214s0006g02083.1	-3.03993	0.00554116		VIT_207s0129g00820.1	4.80363	0.000838627
VIT_01s0011g05870.1	2.5047	1.89725e-12		VIT_214s0030g00520.2	-3.04435	1.02e-12		VIT_210s0003g04710.1	4.92489	0.0328385
VIT_19s0015g01780.1	2.50509	0.013658		VIT_202s0154g00390.4	-3.05704	0.000884408		VIT_206s0004g05650.2	5.00053	0.000370304
VIT_02s0025g04864.7	2.50838	0.0468013		VIT_218s0122g00300.1	-3.05724	3.64e-27		VIT_204s0023g02480.1	5.00826	6.35949e-142
VIT_14s0060g02300.1	2.50923	0.00213614		VIT_213s0019g00750.1	-3.06673	4.4e-07		VIT_218s0001g05240.1	5.01619	0.0279878
VIT_14s0068g00340.3	2.51233	0.0328247		VIT_217s0000g09120.3	-3.06942	8.47e-17		VIT_214s0066g01420.1	5.02937	0.00129817
VIT_03s0063g00460.1	2.51316	1.09502e-06		VIT_208s0007g07520.1	-3.07524	3.44e-89		VIT_209s0002g01320.1	5.03491	1.39502e-62
VIT_08s0040g01110.1	2.52038	0.0244199		VIT_204s0044g01220.5	-3.07608	0.0199926		VIT_210s0003g02440.1	5.04923	0.0271251
VIT_05s0049g00940.3	2.52478	0.000211446		VIT_200s0615g00020.1	-3.08673	2.64e-32		VIT_218s0001g04280.1	5.05087	2.72833e-13
VIT_00s0187g00150.2	2.5251	9.15493e-21		VIT_211s0052g00100.1	-3.08726	2.03e-06		VIT_219s0014g05306.1	5.05775	0.0274967
VIT_10s0003g00350.3	2.52512	0.00743544		VIT_214s0083g00670.1	-3.09179	1.7e-55		VIT_207s0005g00910.5	5.05797	0.00278996
VIT_14s0030g02200.2	2.52582	0.000752388		VIT_213s0067g03010.1	-3.0953	0.012141		VIT_207s0005g05680.1	5.0906	0.00112673
VIT_10s0003g00790.1	2.52745	0.00642255		VIT_200s0203g00050.1	-3.10823	1.21e-53		VIT_207s0031g01880.4	5.20385	8.97862e-05
VIT_15s0021g02790.2	2.53002	0.0270957		VIT_215s0021g02060.1	-3.10833	0.0280367		VIT_215s0048g00240.4	5.23403	0.000784384
VIT_03s0038g02280.2	2.53265	0.00264223		VIT_204s0008g03770.2	-3.11038	0.0197308		VIT_205s0020g00500.1	5.24144	0.0193074
VIT_18s0166g00190.1	2.53837	2.36889e-10		VIT_212s0059g00310.1	-3.11567	1.69e-15		VIT_203s0063g02650.1	5.28296	0.0168792
VIT_15s0048g02270.3	2.55159	6.60155e-21		VIT_206s0004g00020.1	-3.11569	0.0147259		VIT_215s0048g02270.1	5.28542	3.55589e-09
VIT_19s0015g01900.3	2.55179	0.000528667		VIT_207s0104g01000.1	-3.1278	0.00134147		VIT_216s0050g02160.4	5.32858	0.0133041
VIT_08s0040g00470.1	2.5575	0.00248971		VIT_218s0001g03620.1	-3.12841	0.000107258		VIT_218s0122g00160.2	5.4205	0.0208772
VIT_04s0023g00150.3	2.55938	0.0104727		VIT_203s0038g00130.1	-3.13176	2.09e-113		VIT_214s0068g02070.2	5.4256	0.00184834
VIT_16s0039g01240.1	2.56104	3.73995e-06		VIT_208s0007g04570.1	-3.14208	0.000758877		VIT_211s0016g03890.7	5.53542	0.00022586
VIT_14s0068g01500.7	2.56191	1.78252e-07		VIT_210s0071g00950.4	-3.15234	0.00420798		VIT_218s0001g04770.1	5.65973	1.93081e-05
VIT_13s0067g01960.1	2.56631	3.92715e-05		VIT_206s0009g03670.1	-3.15405	2.87e-32		VIT_204s0008g05250.1	5.82981	0.0032695
VIT_18s0041g02260.1	2.56766	0.0106578		VIT_200s0347g00040.1	-3.16808	3.13e-27		VIT_206s0009g02420.8	6.11265	2.8048e-06
VIT_07s0104g00850.1	2.57794	0.000111021		VIT_204s0008g05350.1	-3.17059	3.21e-11		VIT_218s0122g00330.1	6.1337	0.0495897
VIT_18s0041g00430.3	2.57962	8.60824e-17		VIT_213s0019g01280.1	-3.18588	7.96e-25		VIT_201s0011g05270.3	6.13389	0.0496311
VIT_12s0059g02150.5	2.58165	1.58669e-36		VIT_201s0011g02260.1	-3.19694	6.7e-10		VIT_214s0128g00160.4	6.18093	0.046523
VIT_07s0031g02055.1	2.58208	0.00834415		VIT_215s0045g00370.2	-3.19837	2.05e-35		VIT_207s0095g00670.1	6.19531	0.04749
VIT_06s0080g00790.1	2.58515	5.10006e-18		VIT_209s0054g00560.1	-3.19923	0.0111114		VIT_219s0014g01270.6	6.24007	0.0420651
VIT_18s0001g03620.1	2.58591	0.00147027		VIT_216s0098g00600.1	-3.20794	1.07e-77		VIT_218s0041g00280.2	6.24881	0.0447565
VIT_17s0053g00620.3	2.58789	0.0414748		VIT_214s0060g02300.3	-3.21739	2.48e-93		VIT_218s0001g07260.2	6.24988	0.0480197
VIT_00s0270g00120.1	2.59668	0.00442239		VIT_208s0040g01140.1	-3.21874	0.00131011		VIT_218s0089g01230.1	6.31019	1.11488e-28
VIT_18s0001g00210.1	2.6038	0.00672643		VIT_209s0054g00110.1	-3.22418	0.00869548		VIT_207s0104g00490.4	6.32239	0.0377378
VIT_09s0002g06070.1	2.60507	3.64304e-14		VIT_205s0020g04330.1	-3.23083	1.52e-06		VIT_209s0002g04210.5	6.33469	0.0360531
VIT_02s0012g00540.1	2.60944	0.00566283		VIT_219s0085g01040.1	-3.23511	0.000643903		VIT_213s0019g05360.5	6.33812	0.0469604
VIT_02s0012g01840.3	2.61207	0.00123293		VIT_218s0001g06180.1	-3.23767	2.48e-27		VIT_219s0015g01350.1	6.35879	0.0384671
VIT_18s0117g00130.3	2.61455	0.00188046		VIT_217s0000g08380.1	-3.25998	3.1e-72		VIT_214s0060g01150.9	6.36274	0.0399584
VIT_17s0000g06805.1	2.61564	0.00441204		VIT_207s0005g05680.1	-3.26628	2.36e-21		VIT_212s0059g00740.1	6.36357	0.0368217
VIT_08s0040g02730.1	2.61759	8.2317e-25		VIT_201s0026g01190.4	-3.27288	0.00340385		VIT_212s0059g02150.4	6.40489	0.0457892
VIT_14s0060g00040.1	2.61761	0.0101621		VIT_204s0008g06650.1	-3.29388	0.00252951		VIT_201s0011g01830.4	6.41111	0.0350666
VIT_02s0087g00760.1	2.61881	0.000440561		VIT_209s0002g01060.1	-3.29521	0.00739804		VIT_204s0008g01760.3	6.41848	0.0494561
VIT_05s0102g00210.3	2.61898	0.0396547		VIT_208s0007g03430.1	-3.30614	0.035842		VIT_208s0040g02220.5	6.43615	0.0343796
VIT_02s0025g02800.1	2.62179	7.03761e-50		VIT_206s0004g05700.1	-3.30874	0.00203447		VIT_200s0125g00260.5	6.44474	0.0414111
VIT_14s0066g00850.1	2.62425	0.0186417		VIT_212s0028g01990.2	-3.32433	0.00126215		VIT_219s0090g01280.2	6.44717	0.0346293
VIT_03s0063g01330.1	2.62456	0.0226977		VIT_211s0065g00160.4	-3.32874	0.0197153		VIT_215s0046g03340.2	6.46188	0.00331219
VIT_08s0007g07940.1	2.62458	0.00523994		VIT_201s0010g01840.1	-3.32965	2.22e-101		VIT_200s1665g00010.2	6.48101	0.0414071
VIT_07s0031g01710.1	2.62959	0.00998362		VIT_218s0001g08810.1	-3.3346	9.78e-72		VIT_211s0016g00380.5	6.48497	0.0308908
VIT_06s0004g04950.1	2.6331	1.49041e-33		VIT_208s0040g02730.1	-3.33927	9.74e-30		VIT_203s0063g02530.8	6.50623	0.0312318
VIT_01s0011g06565.1	2.63908	0.00939978		VIT_203s0038g01830.1	-3.34234	0.0329079		VIT_212s0059g00580.1	6.51376	0.0289705
VIT_05s0102g01160.3	2.64107	1.25074e-14		VIT_216s0050g01890.1	-3.35714	5.4e-06		VIT_213s0047g01130.5	6.52072	0.032902
VIT_19s0014g02950.1	2.64393	0.000751518		VIT_219s0014g03180.1	-3.36781	0.0349738		VIT_215s0048g01530.1	6.53382	8.1847e-05
VIT_18s0001g08810.1	2.6479	2.90175e-39		VIT_208s0007g03900.1	-3.37388	0.00148143		VIT_201s0011g00230.1	6.5529	0.0369485
VIT_08s0040g00510.2	2.64912	1.69646e-06		VIT_214s0066g02060.1	-3.38013	0.00289278		VIT_218s0001g11690.6	6.55363	0.0268174
VIT_17s0000g09870.4	2.65068	4.67526e-05		VIT_208s0040g00960.1	-3.38014	0.00396311		VIT_211s0016g00260.3	6.55392	0.0263761
VIT_12s0059g01850.2	2.65091	2.9185e-05		VIT_203s0063g01250.2	-3.38434	6.6e-08		VIT_208s0040g00570.4	6.56765	0.0314679
VIT_17s0000g06710.1	2.65296	1.40638e-50		VIT_210s0003g01220.1	-3.40607	2.13e-29		VIT_218s0001g14170.1	6.56895	0.0249754
VIT_15s0021g00480.2	2.65466	3.31536e-10		VIT_216s0039g01070.1	-3.40679	4.7e-57		VIT_203s0038g00410.2	6.5746	0.0325891
VIT_13s0019g02200.3	2.65716	2.86751e-08		VIT_214s0060g01300.5	-3.41491	0.0310939		VIT_208s0007g03590.7	6.58901	0.0251198
VIT_13s0019g01130.1	2.6572	6.41662e-49		VIT_208s0007g07990.1	-3.41631	4.45e-07		VIT_204s0008g03800.2	6.60302	0.0243104
VIT_19s0014g02660.2	2.6616	9.99259e-05		VIT_208s0007g08000.1	-3.44177	5.74e-71		VIT_203s0091g01020.4	6.63435	0.0218793
VIT_01s0010g01230.2	2.66258	6.25326e-06		VIT_218s0001g06030.1	-3.46142	8.05e-25		VIT_209s0002g06510.5	6.63779	0.0370158
VIT_03s0038g02440.1	2.66457	1.57924e-60		VIT_209s0002g04720.1	-3.4816	1.81e-19		VIT_215s0046g01540.4	6.64915	0.0288597
VIT_00s0480g00030.1	2.6646	7.09871e-78		VIT_208s0007g04570.2	-3.48169	0.00106657		VIT_213s0019g03630.6	6.65161	0.0202778
VIT_03s0063g01960.1	2.66682	4.25994e-22		VIT_203s0017g01400.1	-3.49265	9.05e-21		VIT_211s0065g01010.3	6.67356	3.15256e-07
VIT_18s0001g07760.1	2.67105	7.14798e-08		VIT_208s0058g01390.1	-3.49573	4.23e-09		VIT_216s0050g00960.6	6.67753	0.0191021
VIT_12s0059g02150.6	2.6739	3.25772e-08		VIT_214s0066g02070.1	-3.5086	0.0148647		VIT_217s0000g08520.4	6.69418	0.0208147
VIT_09s0002g01480.1	2.67435	0.02892		VIT_213s0019g04660.1	-3.50991	3.91e-07		VIT_213s0019g04430.2	6.69467	0.036343
VIT_03s0063g01790.1	2.68053	7.40385e-10		VIT_213s0064g01100.1	-3.51347	5.32e-33		VIT_207s0031g02750.3	6.70386	0.0198991
VIT_19s0090g00420.3	2.68259	7.64814e-38		VIT_212s0035g01000.2	-3.526	9.05e-11		VIT_214s0083g00520.3	6.70397	0.0209312
VIT_02s0025g04110.1	2.68506	0.0263803		VIT_204s0044g01880.2	-3.5339	8.5e-10		VIT_210s0003g03970.1	6.71018	0.0176023
VIT_16s0013g00390.1	2.68556	8.57407e-107		VIT_208s0007g07640.1	-3.53685	0.00108998		VIT_218s0072g00710.2	6.72634	0.0183019
VIT_05s0020g03680.1	2.68667	3.41479e-05		VIT_204s0008g05700.3	-3.56642	0.0141735		VIT_201s0010g01760.3	6.73826	0.0171478
VIT_06s0004g01020.1	2.69	7.33781e-09		VIT_203s0017g01460.2	-3.58242	9.3e-07		VIT_208s0007g08700.1	6.7491	0.0268551
VIT_02s0025g04230.1	2.69406	0.000116152		VIT_208s0040g03050.1	-3.58584	0.0106053		VIT_210s0523g00030.9	6.75651	0.0190922
VIT_05s0020g04260.1	2.69739	9.97892e-25		VIT_214s0060g02340.2	-3.59522	3.25e-07		VIT_201s0011g03330.7	6.78895	0.0148453
VIT_16s0050g00480.1	2.69778	2.83809e-16		VIT_208s0040g01130.1	-3.60455	0.000105414		VIT_216s0098g00190.1	6.79193	0.0147427
VIT_13s0019g03000.1	2.69852	1.11355e-45		VIT_214s0060g02390.1	-3.60667	1.3e-80		VIT_215s0021g02130.9	6.79754	0.0171726
VIT_18s0001g05840.3	2.69859	1.57836e-06		VIT_213s0064g01110.1	-3.60976	5.45e-143		VIT_212s0035g01400.3	6.80344	0.021993
VIT_14s0068g01940.1	2.70048	2.62791e-06		VIT_201s0026g02400.1	-3.62025	0.000128595		VIT_217s0000g08850.4	6.82201	0.0136745
VIT_17s0000g04750.1	2.70292	4.17385e-116		VIT_208s0007g08010.1	-3.62855	4.76e-67		VIT_201s0026g00920.6	6.85123	0.0123565
VIT_19s0093g00150.1	2.70441	1.44172e-07		VIT_201s0011g02320.1	-3.62975	3.52e-156		VIT_219s0027g00210.2	6.87919	0.0135965
VIT_00s0480g00040.1	2.70442	6.21981e-59		VIT_202s0025g00280.5	-3.63227	0.000922707		VIT_204s0044g01260.3	6.88727	0.0200501
VIT_18s0001g11790.1	2.70776	0.0356166		VIT_201s0127g00700.1	-3.63665	0.00134194		VIT_213s0067g03550.1	6.89187	0.0121231
VIT_11s0052g01085.1	2.70884	4.62492e-42		VIT_206s0004g00690.2	-3.64098	0.000106774		VIT_204s0008g02930.2	6.90409	0.0151457
VIT_13s0019g03910.1	2.71028	7.45352e-12		VIT_207s0005g01760.1	-3.66283	2.77e-09		VIT_215s0046g00180.3	6.92861	0.012258
VIT_11s0016g02830.2	2.7128	0.0423635		VIT_204s0008g04480.2	-3.68192	5.57e-26		VIT_204s0008g03820.3	6.96793	0.0107648
VIT_08s0007g05900.2	2.71689	1.00794e-05		VIT_204s0008g00180.2	-3.69467	0.00046697		VIT_211s0016g00380.4	6.96913	0.0102442
VIT_02s0025g04130.2	2.72979	0.000789568		VIT_214s0066g02470.1	-3.71228	4.9e-34		VIT_209s0070g00860.1	6.97048	0.0116485
VIT_07s0005g01360.2	2.73007	1.91793e-05		VIT_200s0187g00120.1	-3.7185	2.78e-09		VIT_207s0005g03060.1	6.97334	0.0112894
VIT_18s0001g15010.1	2.73639	6.09219e-14		VIT_218s0117g00300.1	-3.74025	2.83e-35		VIT_217s0000g04650.4	6.97915	0.0104663
VIT_04s0008g01590.1	2.75054	5.69235e-08		VIT_205s0020g04300.1	-3.75476	9.75e-39		VIT_213s0019g03630.2	7.01054	0.00410535
VIT_13s0067g01070.1	2.75087	8.28138e-08		VIT_212s0028g03620.1	-3.77979	3.9e-12		VIT_208s0032g00530.2	7.04852	0.0098393
VIT_15s0021g02790.1	2.75429	9.11755e-60		VIT_208s0007g06340.1	-3.78394	0.0131966		VIT_204s0044g01880.5	7.08427	0.00813795
VIT_16s0013g00410.1	2.7578	2.78071e-63		VIT_212s0035g01230.1	-3.78434	9.4e-08		VIT_200s0218g00050.2	7.10462	0.00694368
VIT_05s0020g04390.1	2.7616	1.02764e-26		VIT_211s0016g05010.1	-3.78715	5.55e-66		VIT_211s0016g05790.1	7.10512	0.00887963
VIT_16s0098g01000.1	2.76419	2.16727e-15		VIT_205s0020g05040.1	-3.79738	1.21e-26		VIT_202s0025g02240.3	7.11489	0.0185194
VIT_01s0010g01090.1	2.76718	0.00531339		VIT_207s0005g03300.1	-3.80799	1.03e-09		VIT_210s0003g00510.10	7.11638	0.00752141
VIT_07s0005g02130.1	2.76854	1.75451e-69		VIT_218s0117g00550.1	-3.8248	4.43e-61		VIT_218s0001g15660.2	7.12026	0.00788903
VIT_18s0001g14420.1	2.76955	0.0262212		VIT_204s0023g00150.3	-3.85833	0.00711088		VIT_205s0020g03160.4	7.1285	0.0128034
VIT_05s0020g04380.1	2.77367	1.92663e-63		VIT_215s0046g02190.1	-3.85935	3.99e-35		VIT_206s0004g05790.3	7.17504	0.0116685
VIT_09s0002g00650.1	2.77485	0.000474259		VIT_214s0006g01930.1	-3.88998	2.3e-36		VIT_216s0050g02360.2	7.18202	0.00716712
VIT_19s0090g00420.4	2.7756	1.15588e-24		VIT_206s0004g03810.2	-3.89291	0.00879848		VIT_207s0031g02310.1	7.18521	0.0492832
VIT_18s0072g00242.1	2.77859	0.0156033		VIT_208s0007g06670.1	-3.9166	3.22e-05		VIT_214s0066g01040.7	7.19279	0.04811
VIT_15s0048g00880.1	2.78162	0.00552549		VIT_204s0044g00970.1	-3.93393	0.000122589		VIT_201s0011g05750.2	7.2004	0.00540964
VIT_01s0010g02940.1	2.78198	0.0218836		VIT_213s0067g00460.1	-3.93799	0.0052807		VIT_201s0011g06220.2	7.20514	0.0477072
VIT_04s0023g01980.1	2.78274	0.00132101		VIT_201s0244g00060.2	-3.94902	0.0273698		VIT_211s0016g01870.4	7.21321	0.0468861
VIT_08s0040g00960.1	2.78278	0.0459183		VIT_204s0044g01160.1	-3.96076	1.27e-19		VIT_208s0040g01760.2	7.2164	0.00500671
VIT_12s0028g03560.1	2.78427	1.03544e-23		VIT_204s0008g05700.1	-3.97074	3.13e-25		VIT_203s0063g00100.1	7.22137	0.0488246
VIT_02s0025g03530.1	2.7853	0.0262247		VIT_202s0012g01840.2	-3.97653	0.0259494		VIT_200s0233g00190.2	7.22887	0.0235483
VIT_05s0062g00400.1	2.78618	0.00548515		VIT_216s0039g02500.2	-3.98097	0.0325374		VIT_218s0001g11090.1	7.22937	0.0454066
VIT_18s0001g06610.5	2.78994	0.0104736		VIT_219s0093g00150.1	-3.99018	1.48e-12		VIT_207s0005g04790.6	7.24029	0.00623991
VIT_11s0065g01210.1	2.80384	1.31214e-76		VIT_218s0001g07730.6	-3.99588	0.00559824		VIT_216s0039g01650.3	7.25256	0.00425157
VIT_01s0011g03330.3	2.80951	4.47428e-74		VIT_217s0000g09480.1	-3.99677	0.00624183		VIT_218s0001g07470.3	7.2566	0.0432287
VIT_12s0059g01135.1	2.81003	1.62762e-05		VIT_210s0042g01230.1	-3.99756	0.0272998		VIT_210s0116g00720.3	7.25693	0.00451947
VIT_05s0020g00970.3	2.81493	0.00216076		VIT_214s0066g01060.2	-4.00462	0.0498507		VIT_209s0002g00690.5	7.26293	0.00949231
VIT_19s0014g05090.1	2.81686	9.43499e-12		VIT_206s0061g00280.2	-4.01233	0.0425258		VIT_219s0093g00560.3	7.2779	0.0419678
VIT_02s0025g04250.1	2.81776	0.000279695		VIT_200s0302g00040.1	-4.0205	0.0291171		VIT_212s0057g01260.1	7.27791	0.00740014
VIT_13s0064g01380.1	2.81939	0.000679754		VIT_201s0146g00440.1	-4.0343	1.95e-156		VIT_219s0014g01420.8	7.2792	0.00396147
VIT_01s0127g00560.1	2.82049	1.51171e-110		VIT_217s0000g04760.1	-4.04086	7.35e-34		VIT_211s0065g00160.8	7.28021	0.0466228
VIT_05s0062g00010.5	2.82545	0.0270726		VIT_201s0026g00580.1	-4.04311	0.0304331		VIT_215s0046g02870.3	7.29575	0.0430333
VIT_00s0988g00010.1	2.82597	0.011313		VIT_212s0028g00560.3	-4.04836	0.000154698		VIT_217s0000g00990.3	7.30071	0.0437295
VIT_09s0002g03540.1	2.82684	1.52077e-94		VIT_201s0011g03500.1	-4.08285	2.32e-05		VIT_200s0404g00050.2	7.30606	0.0439469
VIT_04s0044g01230.1	2.82768	6.57797e-17		VIT_215s0045g00370.1	-4.10018	1.67e-05		VIT_205s0062g00220.3	7.30866	0.00625994
VIT_19s0015g01440.1	2.83085	0.0394409		VIT_219s0014g03510.3	-4.11692	0.0160497		VIT_215s0021g02690.2	7.30977	0.0404672
VIT_14s0068g02000.1	2.83107	0.0125766		VIT_218s0001g09705.1	-4.12282	0.00098654		VIT_216s0039g01030.2	7.32565	0.0400505
VIT_17s0053g00590.1	2.83172	0.00476573		VIT_211s0052g01560.5	-4.1269	0.0314992		VIT_218s0001g04470.4	7.33807	0.0399932
VIT_01s0137g00700.1	2.83538	0.0195047		VIT_208s0056g01710.5	-4.14412	0.00172692		VIT_206s0009g02560.1	7.34121	0.00516144
VIT_10s0116g01200.1	2.8361	2.81666e-62		VIT_208s0007g08020.1	-4.14489	6e-27		VIT_208s0007g06390.3	7.34666	0.0384465
VIT_07s0130g00350.3	2.83634	7.11203e-23		VIT_203s0017g01450.1	-4.15518	1.27e-26		VIT_208s0007g06820.3	7.34812	0.0377495
VIT_16s0022g01690.4	2.83683	0.0401613		VIT_201s0011g03620.2	-4.17023	0.0417269		VIT_208s0007g01780.2	7.349	0.0397045
VIT_06s0004g01990.1	2.83795	5.70392e-19		VIT_207s0141g00560.1	-4.17535	0.0219646		VIT_212s0059g01230.4	7.34944	0.00349536
VIT_18s0001g07300.2	2.84293	9.01106e-06		VIT_216s0098g01170.1	-4.18261	2.51e-09		VIT_210s0003g02690.8	7.35237	0.00555511
VIT_04s0044g00870.1	2.84438	2.57131e-36		VIT_200s0615g00030.1	-4.19093	4.99e-08		VIT_211s0037g00530.5	7.36203	0.03748
VIT_06s0061g01210.1	2.84463	1.37249e-23		VIT_206s0004g03580.1	-4.19243	0.0350527		VIT_201s0026g01590.5	7.36816	0.00448771
VIT_15s0107g00550.1	2.84508	0.0186862		VIT_206s0004g06810.1	-4.23934	0.00420798		VIT_216s0050g00970.4	7.37067	0.0367322
VIT_15s0107g00550.2	2.84756	8.4513e-14		VIT_214s0066g01420.1	-4.24515	7.79e-40		VIT_206s0004g02900.2	7.37612	0.0365482
VIT_08s0007g04790.1	2.85036	4.79668e-09		VIT_214s0006g01925.1	-4.29148	2.83e-05		VIT_208s0007g08770.2	7.38061	0.0125592
VIT_14s0083g00880.1	2.85068	8.35126e-08		VIT_218s0001g13640.5	-4.30138	0.0168091		VIT_201s0011g01180.3	7.38177	0.0422625
VIT_18s0001g06030.1	2.85068	6.16288e-17		VIT_206s0004g07560.3	-4.30861	0.0409634		VIT_208s0007g02310.4	7.39494	0.0357808
VIT_00s0404g00050.1	2.85263	1.90248e-08		VIT_211s0016g02800.1	-4.31985	3.29e-07		VIT_208s0040g02490.3	7.40002	0.0349796
VIT_04s0008g05000.3	2.85708	0.00136113		VIT_200s0323g00076.1	-4.32712	0.001697		VIT_203s0038g04400.2	7.4028	0.00350418
VIT_16s0013g00480.1	2.8604	2.10629e-116		VIT_213s0067g01730.1	-4.34651	0.0415749		VIT_206s0009g01050.2	7.40756	0.0371489
VIT_02s0241g00020.3	2.86325	0.00823889		VIT_207s0104g00380.2	-4.37533	0.013804		VIT_201s0011g01600.3	7.40965	0.0375192
VIT_15s0048g01350.1	2.86597	4.65307e-25		VIT_210s0523g00020.3	-4.3761	0.0276513		VIT_208s0040g03240.2	7.41627	0.0389154
VIT_00s2376g00010.1	2.86955	0.00778611		VIT_213s0019g05080.5	-4.40424	0.0170916		VIT_206s0009g01060.2	7.42053	0.0351234
VIT_17s0000g06325.1	2.86972	0.0241936		VIT_207s0005g02070.1	-4.41275	0.000564391		VIT_203s0017g01770.2	7.42125	0.00312753
VIT_04s0069g01010.1	2.8704	4.3075e-68		VIT_206s0009g02590.1	-4.41922	1.99e-16		VIT_216s0050g00650.2	7.42591	0.0337696
VIT_14s0030g00520.2	2.8734	0.000429765		VIT_218s0117g00590.1	-4.4246	3.37e-14		VIT_219s0085g00830.4	7.42739	0.00366991
VIT_19s0014g02190.1	2.87906	3.53587e-57		VIT_207s0141g00680.3	-4.42666	0.0307262		VIT_216s0098g01320.2	7.42875	0.0337254
VIT_00s0179g00170.1	2.8804	0.00665854		VIT_218s0117g00290.1	-4.46044	2.41e-34		VIT_200s0227g00060.2	7.43653	0.0337995
VIT_01s0011g01830.1	2.88216	1.45579e-09		VIT_209s0002g00650.1	-4.46733	6.47e-08		VIT_211s0118g00820.1	7.44154	0.0380252
VIT_16s0100g00290.2	2.88328	0.0381243		VIT_207s0005g00720.1	-4.47192	0.0473289		VIT_218s0001g13160.5	7.45042	0.00355276
VIT_05s0077g01550.1	2.88907	1.03706e-60		VIT_208s0056g00780.6	-4.48274	0.0270725		VIT_205s0077g00890.1	7.46033	0.00326829
VIT_14s0068g01500.6	2.89005	2.82772e-07		VIT_214s0108g00520.1	-4.48283	2.34e-25		VIT_205s0020g02130.2	7.46689	0.0367825
VIT_16s0013g00450.1	2.89736	1.03956e-103		VIT_208s0007g08960.6	-4.48329	0.00475263		VIT_201s0150g00090.9	7.47129	0.00899879
VIT_08s0007g07230.1	2.90244	0.000789664		VIT_210s0071g00150.3	-4.50749	0.00583107		VIT_214s0030g01650.2	7.47272	0.00303463
VIT_06s0004g02360.1	2.90718	0.0296133		VIT_218s0117g00280.1	-4.50988	1.49e-14		VIT_210s0003g02720.2	7.47311	0.00438514
VIT_06s0004g01015.1	2.91052	0.000225204		VIT_217s0000g02150.1	-4.52643	4.17e-08		VIT_208s0058g00940.8	7.47731	0.00224729
VIT_14s0060g01240.1	2.91111	0.0418725		VIT_212s0059g02150.3	-4.55321	0.0088592		VIT_204s0008g00910.1	7.47753	0.0349787
VIT_09s0054g00530.1	2.91315	5.57315e-10		VIT_217s0000g09495.1	-4.56041	0.0434299		VIT_201s0011g00070.3	7.47976	0.00239717
VIT_18s0041g02020.1	2.91437	8.19827e-06		VIT_205s0020g04090.1	-4.57728	0.000103055		VIT_207s0005g00620.1	7.48665	0.00280121
VIT_09s0002g03610.1	2.92103	2.05632e-99		VIT_208s0007g01150.2	-4.62504	0.00116035		VIT_218s0072g01040.4	7.48773	0.0226642
VIT_02s0012g01630.4	2.93013	0.00102399		VIT_207s0104g01260.1	-4.62565	4.43e-61		VIT_218s0001g07730.2	7.50073	0.0347844
VIT_02s0025g04460.1	2.93303	1.98939e-14		VIT_213s0019g02760.1	-4.71352	0.0414558		VIT_208s0056g00610.6	7.50171	0.00223694
VIT_07s0129g00330.1	2.93696	2.75342e-32		VIT_218s0001g04660.1	-4.72474	1.09e-31		VIT_218s0001g02370.2	7.50749	0.00350862
VIT_13s0019g04440.1	2.93913	0.00143241		VIT_210s0003g00080.3	-4.74173	0.00431493		VIT_204s0008g01990.2	7.50845	0.0295288
VIT_17s0000g09290.1	2.93989	0.0125173		VIT_202s0087g00750.1	-4.76367	7.56e-95		VIT_200s0407g00070.3	7.51468	0.0313183
VIT_06s0004g00690.2	2.94024	0.00443865		VIT_204s0008g05510.1	-4.78558	3.58e-21		VIT_208s0007g07070.4	7.52077	0.0338993
VIT_04s0008g04480.2	2.94452	2.47958e-48		VIT_217s0000g05360.1	-4.83613	3.86e-09		VIT_219s0090g01740.4	7.52863	0.0300149
VIT_04s0044g01420.1	2.94479	0.00287907		VIT_207s0031g01980.1	-4.86364	1.11e-69		VIT_203s0180g00230.2	7.53936	0.0289381
VIT_19s0014g03090.1	2.9462	4.34978e-20		VIT_210s0071g00150.1	-4.87773	1.32e-09		VIT_208s0040g03140.3	7.55854	0.0282739
VIT_15s0046g00470.11	2.94638	3.93343e-21		VIT_205s0062g01300.1	-4.88809	0.00367842		VIT_219s0085g01180.3	7.56644	0.0275618
VIT_04s0008g06570.4	2.94665	1.27987e-28		VIT_207s0141g00690.1	-4.89298	0.0128066		VIT_208s0007g04430.2	7.56685	0.0024758
VIT_15s0046g02190.1	2.95201	8.37256e-25		VIT_201s0010g02980.1	-4.92045	0.0243829		VIT_208s0032g01220.5	7.56983	0.00212399
VIT_15s0021g00270.3	2.95253	0.0243122		VIT_213s0158g00090.1	-4.92952	2.44e-08		VIT_212s0035g01340.1	7.57285	0.00163715
VIT_03s0063g01220.1	2.95489	0.00200602		VIT_206s0004g05870.1	-4.94105	0.00592666		VIT_212s0059g02670.4	7.578	0.0291299
VIT_13s0019g00540.1	2.95623	0.00177327		VIT_215s0048g00060.1	-5.04121	1.66e-39		VIT_219s0085g00990.3	7.57835	0.0278177
VIT_17s0000g09570.1	2.96153	0.000180078		VIT_210s0003g05550.1	-5.06972	0.0099448		VIT_207s0141g00390.4	7.5802	0.0298189
VIT_04s0043g00840.1	2.96353	2.63328e-46		VIT_200s0586g00030.1	-5.07274	2.95e-34		VIT_213s0106g00130.1	7.58345	0.00224673
VIT_05s0077g00900.1	2.96711	2.80113e-19		VIT_208s0007g03900.3	-5.07399	0.000702532		VIT_218s0072g01180.3	7.58556	0.0267819
VIT_06s0004g04180.1	2.96982	2.02253e-49		VIT_204s0043g00310.3	-5.22907	0.00048213		VIT_211s0016g01280.2	7.59366	0.0268908
VIT_01s0011g02750.1	2.97133	0.0103146		VIT_203s0017g01990.1	-5.25517	4.4e-13		VIT_208s0007g04850.3	7.59614	0.00254311
VIT_02s0154g00480.1	2.97485	6.6463e-13		VIT_213s0064g01120.1	-5.37179	7.47e-07		VIT_202s0025g04070.7	7.5972	0.00530695
VIT_05s0062g00700.1	2.97681	0.00537064		VIT_201s0026g01670.1	-5.40036	0.028048		VIT_206s0009g01000.3	7.59803	0.0262694
VIT_15s0048g01365.1	2.98517	8.04529e-44		VIT_215s0046g00470.5	-5.40205	0.00149825		VIT_206s0004g00940.1	7.60103	0.0261274
VIT_16s0013g00440.1	2.98626	3.31371e-116		VIT_212s0057g01000.1	-5.41154	0.0426563		VIT_211s0016g00630.3	7.60904	0.0263977
VIT_04s0008g06210.1	2.98627	1.73737e-45		VIT_208s0007g08570.1	-5.43847	0.0270443		VIT_206s0004g05940.1	7.61695	0.0255736
VIT_14s0068g01970.1	2.99283	0.000788538		VIT_217s0000g09480.2	-5.44924	0.0307791		VIT_203s0091g00700.2	7.61766	0.0254288
VIT_01s0026g01510.5	2.99318	0.036439		VIT_215s0024g00800.4	-5.53919	0.000222222		VIT_209s0002g00790.4	7.62022	0.0360531
VIT_13s0019g01100.1	2.99641	4.92196e-135		VIT_218s0122g00450.4	-5.59237	0.000960879		VIT_204s0069g00790.2	7.62108	0.0250471
VIT_06s0004g01620.1	2.99921	0.0340673		VIT_200s0620g00010.1	-5.59599	0.000167763		VIT_219s0014g00120.2	7.62215	0.0013071
VIT_08s0058g01390.1	3.00832	1.19622e-07		VIT_207s0005g01360.1	-5.62933	0.00208065		VIT_217s0000g05140.4	7.65395	0.0237225
VIT_05s0020g03140.1	3.0116	7.93593e-52		VIT_201s0011g01080.1	-5.66933	0.0483435		VIT_207s0031g01700.1	7.66952	0.00200824
VIT_06s0004g01820.1	3.01201	3.47134e-25		VIT_200s2213g00010.1	-5.68849	0.000228149		VIT_204s0008g05900.2	7.6726	0.022853
VIT_02s0025g04270.1	3.01818	0.00475057		VIT_216s0050g01190.1	-5.6967	0.000161174		VIT_201s0011g03820.2	7.67301	0.022621
VIT_18s0001g02030.1	3.02144	5.74806e-08		VIT_214s0083g00220.2	-5.71664	3.27e-05		VIT_207s0031g01540.2	7.69079	0.00280121
VIT_08s0007g02810.1	3.02173	4.27353e-09		VIT_207s0031g01920.1	-5.7332	0.00877734		VIT_205s0020g03190.7	7.69573	0.00300521
VIT_15s0048g02350.2	3.02197	0.00215795		VIT_214s0171g00490.1	-5.75145	0.000232775		VIT_201s0011g02120.4	7.70082	0.0224367
VIT_10s0003g00470.1	3.02265	3.68149e-07		VIT_200s0561g00020.1	-5.75392	1.71e-05		VIT_208s0058g00680.2	7.70232	0.0249555
VIT_19s0090g00280.1	3.0243	0.0452338		VIT_215s0048g00620.1	-5.85549	1.4e-26		VIT_218s0001g14690.2	7.70981	0.0227758
VIT_05s0062g00020.1	3.02748	2.9669e-16		VIT_207s0031g01710.1	-5.8571	3.72e-06		VIT_218s0122g00550.1	7.72701	0.00100285
VIT_01s0244g00060.3	3.03132	0.00560379		VIT_204s0008g01770.7	-5.88391	0.00535337		VIT_205s0020g02490.2	7.73855	0.00111971
VIT_04s0008g01460.3	3.03418	0.0139903		VIT_212s0028g00565.1	-5.88909	1.77e-09		VIT_204s0023g01400.7	7.74196	0.029583
VIT_07s0129g00430.3	3.03667	2.6513e-08		VIT_203s0063g00700.1	-5.94367	0.00435		VIT_217s0000g08570.5	7.743	0.0215938
VIT_13s0067g03750.1	3.03682	0.0179465		VIT_205s0062g00710.1	-6.02784	0.000602573		VIT_215s0048g01790.6	7.75128	0.00117579
VIT_05s0020g04720.4	3.03826	0.0300888		VIT_205s0062g00310.1	-6.26908	8.77e-12		VIT_211s0065g00340.4	7.76692	0.00174922
VIT_00s0214g00150.1	3.04085	6.30685e-35		VIT_214s0219g00240.1	-6.2827	0.0483986		VIT_207s0005g05860.2	7.7812	0.00144143
VIT_19s0093g00320.1	3.04091	1.69847e-06		VIT_207s0005g06480.5	-6.2983	0.00212179		VIT_210s0003g05720.2	7.81395	0.000642307
VIT_08s0007g03900.1	3.0442	9.60746e-10		VIT_218s0001g13590.1	-6.30242	0.00106333		VIT_210s0071g00300.2	7.81434	0.0222544
VIT_03s0017g01460.1	3.04658	4.28836e-92		VIT_208s0007g01420.1	-6.30679	4.03e-10		VIT_208s0040g02760.2	7.82868	0.0178449
VIT_04s0008g01250.1	3.06643	2.64065e-05		VIT_206s0004g03680.1	-6.31941	0.0461043		VIT_207s0031g01880.1	7.83445	0.020891
VIT_03s0017g02000.1	3.09252	2.1521e-05		VIT_201s0010g03020.1	-6.32121	3.23e-05		VIT_206s0004g08100.7	7.83462	0.000906891
VIT_06s0004g02010.1	3.09772	1.27544e-09		VIT_213s0019g02250.2	-6.32296	0.0497628		VIT_216s0039g02250.2	7.83799	0.00065245
VIT_03s0063g01310.1	3.09998	1.03039e-27		VIT_205s0062g00270.1	-6.32453	7.68e-35		VIT_206s0004g03140.2	7.84586	0.0168629
VIT_02s0025g04390.1	3.10365	0.00220833		VIT_208s0007g02870.4	-6.33498	0.0459437		VIT_208s0007g04700.2	7.84649	0.00346307
VIT_15s0024g00800.5	3.10493	3.71209e-82		VIT_211s0016g05590.1	-6.34718	0.0420413		VIT_210s0003g01470.2	7.85537	0.000626544
VIT_14s0171g00150.1	3.10601	1.15479e-13		VIT_204s0023g01920.6	-6.37906	0.0416008		VIT_217s0000g05680.5	7.85664	0.0014096
VIT_14s0006g00100.1	3.10817	0.0140593		VIT_208s0040g03080.1	-6.44732	0.0399495		VIT_200s1235g00010.2	7.85669	0.0169354
VIT_15s0048g02270.8	3.11907	0.0065999		VIT_201s0010g00390.1	-6.52023	3.77e-06		VIT_213s0106g00700.1	7.85726	0.0220849
VIT_13s0019g00480.1	3.11908	2.6513e-08		VIT_213s0067g00680.1	-6.55009	0.0285097		VIT_208s0007g03460.2	7.86912	0.0337696
VIT_03s0017g01990.1	3.11919	6.65421e-07		VIT_216s0022g01980.1	-6.57092	0.0304345		VIT_207s0005g04395.5	7.91219	0.000818711
VIT_02s0025g04864.4	3.12441	9.33969e-41		VIT_206s0061g00900.1	-6.5795	0.0444448		VIT_208s0007g05930.2	7.92028	0.000406686
VIT_00s0620g00010.1	3.1249	0.0158077		VIT_210s0003g01150.1	-6.601	0.0282903		VIT_211s0065g00710.3	7.92373	0.000925541
VIT_07s0005g03300.1	3.12759	2.957e-07		VIT_202s0033g00870.1	-6.60696	0.0305587		VIT_219s0015g00940.3	7.933	0.000558101
VIT_11s0016g01410.3	3.12953	0.0329902		VIT_204s0023g02600.5	-6.65268	0.0284637		VIT_201s0026g01190.3	7.97184	0.000367167
VIT_14s0066g01880.1	3.13187	8.25416e-70		VIT_211s0016g01950.2	-6.69116	0.0230172		VIT_217s0000g00500.1	7.97781	0.00078991
VIT_14s0006g01925.1	3.13374	0.00678351		VIT_200s0748g00020.1	-6.70007	0.0284799		VIT_215s0048g00720.3	7.98241	0.000301629
VIT_14s0081g00070.4	3.13392	0.0244757		VIT_212s0028g03240.1	-6.71265	0.0208783		VIT_208s0058g00690.2	7.99756	0.000388919
VIT_18s0001g08290.6	3.13444	0.0116943		VIT_201s0146g00490.1	-6.74648	0.023524		VIT_201s0026g02650.7	8.01842	0.000604496
VIT_03s0088g01300.1	3.13537	0.0462544		VIT_201s0011g04990.2	-6.78849	0.0305999		VIT_207s0031g00240.5	8.0187	0.00144801
VIT_03s0063g02090.1	3.13774	5.43151e-16		VIT_217s0000g06690.2	-6.80493	0.0182217		VIT_214s0060g02290.3	8.02511	0.0129802
VIT_13s0067g03440.2	3.14293	0.000125267		VIT_200s0187g00105.1	-6.81366	0.0183337		VIT_214s0060g02340.3	8.03009	0.0123048
VIT_07s0031g00750.1	3.14446	0.0368763		VIT_208s0007g07925.1	-6.81942	0.017799		VIT_215s0048g00240.2	8.03482	0.0118484
VIT_00s0240g00050.1	3.14897	0.0271179		VIT_217s0000g08600.6	-6.86064	0.0240683		VIT_209s0002g05100.1	8.03746	0.000289289
VIT_01s0011g04650.1	3.15127	3.29446e-47		VIT_214s0081g00680.2	-6.87273	0.0152082		VIT_201s0011g06290.4	8.0446	0.00129773
VIT_06s0004g02990.3	3.16314	4.27454e-07		VIT_218s0041g02060.1	-6.87293	4.91e-36		VIT_206s0009g03520.3	8.04556	0.000319468
VIT_18s0072g00260.1	3.16414	3.42635e-82		VIT_212s0059g01410.1	-6.87664	0.0221155		VIT_218s0072g01130.1	8.04708	0.0118281
VIT_04s0008g06570.3	3.16515	4.24556e-08		VIT_208s0007g04800.4	-6.90193	0.0146758		VIT_216s0098g00220.2	8.0483	0.000225956
VIT_08s0007g07640.2	3.16789	2.82069e-33		VIT_218s0122g00330.2	-6.94546	0.0130769		VIT_215s0048g01200.1	8.08564	0.000185558
VIT_11s0052g01490.1	3.17488	0.00180465		VIT_205s0062g00300.1	-7.00646	2.03e-10		VIT_215s0045g00370.3	8.08693	0.000288391
VIT_08s0040g00510.1	3.18259	1.79288e-13		VIT_200s0615g00010.1	-7.02274	0.0151399		VIT_211s0016g05760.5	8.13335	0.0103261
VIT_10s0003g03030.1	3.18827	1.85791e-06		VIT_202s0012g01760.2	-7.03998	0.013301		VIT_218s0001g08180.7	8.13381	0.000613786
VIT_07s0005g00780.1	3.19161	0.0113135		VIT_212s0059g01150.2	-7.05844	0.0114804		VIT_203s0038g00030.2	8.13423	0.000281556
VIT_02s0033g00800.1	3.195	9.73349e-122		VIT_216s0100g00690.3	-7.06928	0.00697591		VIT_218s0001g03760.2	8.13547	0.0114889
VIT_03s0038g03840.4	3.19765	0.0377892		VIT_211s0016g05760.6	-7.13848	1.05e-11		VIT_212s0059g02520.2	8.14862	0.000139509
VIT_07s0031g01980.1	3.20625	2.22992e-39		VIT_218s0001g12670.1	-7.15349	0.00786572		VIT_214s0083g00790.2	8.14931	0.000292986
VIT_19s0015g01900.1	3.20628	7.12263e-26		VIT_218s0001g00100.2	-7.18998	0.00713367		VIT_206s0004g07860.1	8.15019	0.0125191
VIT_14s0066g02070.1	3.21066	0.0211308		VIT_201s0137g00460.5	-7.20107	0.00737817		VIT_204s0023g03620.4	8.15333	0.00012948
VIT_15s0048g01895.1	3.214	0.00033477		VIT_206s0009g03430.2	-7.20497	0.0104833		VIT_205s0020g00450.2	8.16615	0.00949295
VIT_01s0011g01810.1	3.22186	1.36899e-18		VIT_213s0064g00390.1	-7.26258	0.0484304		VIT_200s0265g00030.1	8.17777	0.000275322
VIT_08s0007g01230.1	3.23046	0.00185249		VIT_213s0019g05400.4	-7.2777	0.00856865		VIT_217s0000g01810.6	8.18791	0.00884049
VIT_14s0006g01930.1	3.23295	6.37393e-24		VIT_201s0010g02080.5	-7.28115	0.0472822		VIT_201s0011g04090.4	8.22161	0.00882997
VIT_07s0005g04880.1	3.24677	0.00503306		VIT_207s0129g00220.2	-7.32005	0.044872		VIT_202s0025g03560.1	8.22791	0.0213326
VIT_09s0054g00560.1	3.24794	0.00862695		VIT_212s0028g03410.2	-7.33282	0.00469756		VIT_203s0038g04270.3	8.2469	0.000318394
VIT_19s0014g01450.1	3.25065	0.00757912		VIT_203s0038g03200.2	-7.33638	0.00643473		VIT_213s0019g01810.2	8.25115	0.0083742
VIT_17s0000g08010.1	3.25356	4.04386e-52		VIT_204s0023g01820.4	-7.35352	0.0428004		VIT_206s0009g02790.3	8.25803	0.000304672
VIT_14s0068g01760.2	3.26374	3.59454e-27		VIT_211s0052g01840.2	-7.35365	0.0052807		VIT_211s0016g02680.3	8.26596	8.10095e-05
VIT_05s0020g01990.5	3.26388	0.0312038		VIT_218s0001g06500.4	-7.36806	0.00796302		VIT_208s0040g01360.4	8.26863	0.000144548
VIT_13s0067g02630.1	3.26727	2.8832e-108		VIT_210s0116g01770.3	-7.37478	0.0493479		VIT_209s0002g04600.3	8.27662	0.0183468
VIT_14s0060g02300.3	3.27038	5.2855e-90		VIT_205s0102g00470.2	-7.40066	0.0465361		VIT_205s0062g00010.11	8.28344	0.00713253
VIT_07s0005g01760.1	3.27956	3.6072e-07		VIT_207s0005g03910.2	-7.40306	0.0457791		VIT_218s0001g11850.2	8.28498	0.000134245
VIT_05s0020g02500.1	3.28	5.67834e-85		VIT_212s0034g01410.2	-7.41051	0.0498507		VIT_214s0108g01070.2	8.29584	7.96469e-05
VIT_11s0016g01970.2	3.28381	0.00950425		VIT_208s0007g05250.4	-7.41906	0.0387266		VIT_218s0001g03250.4	8.30035	7.9535e-05
VIT_16s0013g02160.1	3.28875	3.00151e-126		VIT_201s0011g02960.2	-7.45211	0.00359794		VIT_219s0090g00270.1	8.30489	8.13717e-05
VIT_01s0011g03500.1	3.29934	0.000201437		VIT_208s0007g00940.5	-7.4543	0.00286413		VIT_203s0038g03530.2	8.31297	0.00764582
VIT_06s0004g01250.1	3.31106	1.11668e-05		VIT_214s0068g00850.2	-7.46022	0.0403938		VIT_217s0000g02190.1	8.34319	0.00015728
VIT_06s0004g04010.1	3.31445	8.29469e-07		VIT_202s0025g05120.2	-7.47597	0.00318212		VIT_207s0005g04460.2	8.35237	5.75005e-05
VIT_16s0013g02150.1	3.32219	2.67711e-69		VIT_201s0011g01940.3	-7.48457	0.0431992		VIT_212s0028g00590.4	8.36478	0.00945961
VIT_17s0000g06660.3	3.3288	0.027604		VIT_200s0865g00020.2	-7.48654	0.00370446		VIT_218s0001g07960.2	8.3717	0.00807069
VIT_11s0016g01250.1	3.3323	0.0315902		VIT_205s0062g00240.2	-7.49184	0.0346218		VIT_217s0000g10010.4	8.38618	0.0488838
VIT_00s0226g00100.1	3.3389	3.76945e-11		VIT_215s0045g01090.4	-7.50267	0.00441942		VIT_210s0003g03110.2	8.39005	0.000144548
VIT_14s0171g00490.11	3.33968	1.97155e-06		VIT_200s0317g00060.1	-7.51212	0.0376329		VIT_212s0034g02160.2	8.39938	3.53623e-05
VIT_07s0005g00260.1	3.34264	0.0321865		VIT_204s0043g00830.2	-7.53342	0.037575		VIT_208s0007g01720.4	8.40288	5.96524e-05
VIT_03s0063g01250.2	3.35138	9.13419e-08		VIT_216s0098g01760.2	-7.53499	0.03512		VIT_207s0005g03050.3	8.40997	0.000140768
VIT_15s0046g00710.1	3.35473	0.00402536		VIT_218s0001g11140.2	-7.54904	0.0387622		VIT_208s0032g00860.2	8.41113	0.00543938
VIT_07s0031g01260.1	3.39137	8.41996e-08		VIT_213s0019g01870.1	-7.55393	1.36e-07		VIT_202s0025g00400.3	8.4159	7.52171e-05
VIT_08s0007g07520.1	3.393	8.55984e-102		VIT_204s0008g01430.4	-7.55459	0.0364777		VIT_210s0003g02210.5	8.41627	4.44112e-05
VIT_02s0241g00100.1	3.39495	2.95997e-16		VIT_204s0008g07310.3	-7.56274	0.00737817		VIT_218s0001g00180.5	8.43379	0.00705391
VIT_18s0001g14690.1	3.40416	3.23094e-11		VIT_209s0002g04210.2	-7.56521	0.00252466		VIT_217s0119g00150.1	8.43706	1.05019e-52
VIT_19s0085g01050.1	3.40446	0.0140056		VIT_204s0023g00140.2	-7.57019	0.0303998		VIT_209s0018g01140.6	8.44053	0.00524717
VIT_04s0008g05510.2	3.40835	3.36812e-07		VIT_207s0130g00260.4	-7.5712	0.0365012		VIT_203s0038g02070.1	8.44477	0.00612753
VIT_16s0100g00290.1	3.40881	6.07603e-111		VIT_208s0007g00310.2	-7.57489	0.0307726		VIT_202s0012g01610.1	8.44707	2.65496e-05
VIT_03s0091g00130.1	3.41661	0.0203918		VIT_206s0004g08250.3	-7.58358	0.0350125		VIT_202s0012g02790.1	8.45244	5.83332e-05
VIT_00s0347g00040.1	3.41924	2.44021e-27		VIT_206s0004g05470.3	-7.58634	0.0387924		VIT_204s0044g01620.6	8.45268	2.85652e-05
VIT_08s0007g04570.1	3.42109	0.000122961		VIT_208s0056g00780.2	-7.59029	0.00202686		VIT_210s0003g04610.3	8.45405	0.0050134
VIT_03s0017g01410.1	3.42692	2.59526e-147		VIT_209s0002g02100.2	-7.59113	0.00261549		VIT_213s0067g00660.3	8.45711	0.0459445
VIT_13s0019g04660.1	3.43234	1.00433e-11		VIT_214s0068g01500.4	-7.60156	0.046098		VIT_211s0103g00420.3	8.46392	0.0452291
VIT_18s0041g01290.1	3.43622	1.15525e-05		VIT_208s0007g06490.3	-7.60709	0.0337303		VIT_201s0011g04960.2	8.47127	2.65396e-05
VIT_01s0010g02970.1	3.43717	0.0063868		VIT_217s0000g10240.5	-7.61165	0.00187886		VIT_213s0074g00150.2	8.47361	0.00603549
VIT_08s0007g06340.1	3.43814	0.025563		VIT_206s0009g03610.4	-7.63576	0.0361799		VIT_204s0008g00840.8	8.48476	7.32803e-05
VIT_16s0039g00760.1	3.44237	9.27705e-06		VIT_201s0026g02280.1	-7.66382	0.032979		VIT_207s0005g01440.5	8.48527	0.00472948
VIT_00s2576g00010.2	3.44358	0.0122481		VIT_206s0004g00940.4	-7.66605	0.00168296		VIT_214s0068g01650.4	8.48851	2.44461e-05
VIT_18s0001g04640.1	3.44543	1.02524e-10		VIT_208s0056g00440.4	-7.67012	0.00345411		VIT_219s0015g00780.2	8.49329	0.0444251
VIT_15s0024g01170.1	3.44896	4.25935e-12		VIT_207s0031g02340.1	-7.67121	0.00478756		VIT_218s0122g01280.5	8.51371	0.0433504
VIT_05s0077g01690.1	3.45261	2.0857e-07		VIT_201s0026g01890.5	-7.67692	0.00219327		VIT_209s0002g02450.5	8.51421	2.07197e-05
VIT_15s0048g02280.3	3.46554	0.0186168		VIT_209s0002g01480.3	-7.68205	1.51e-10		VIT_208s0056g01290.4	8.5238	0.0426331
VIT_13s0019g02930.1	3.46767	2.97897e-63		VIT_201s0011g04450.5	-7.6934	0.0017226		VIT_207s0031g02170.1	8.52866	0.0416673
VIT_13s0019g00010.1	3.46936	3.37249e-33		VIT_207s0141g00310.3	-7.69413	0.00271858		VIT_202s0025g02760.3	8.53619	0.00421533
VIT_19s0014g02180.1	3.47025	0.000235334		VIT_216s0098g00970.4	-7.69696	0.0287651		VIT_219s0090g00140.3	8.53916	3.44602e-05
VIT_11s0016g02470.6	3.4711	0.00892412		VIT_211s0103g00530.3	-7.72042	0.00212581		VIT_204s0008g04690.3	8.54286	0.00466848
VIT_04s0008g05510.1	3.48042	4.94943e-27		VIT_218s0001g15035.1	-7.72755	0.00128434		VIT_214s0068g01650.7	8.54586	3.72102e-05
VIT_13s0067g01360.1	3.48278	0.0227114		VIT_215s0021g00570.1	-7.73381	0.0273403		VIT_201s0026g01960.2	8.54784	0.00522457
VIT_07s0005g02750.1	3.48426	0.00267862		VIT_201s0011g01680.6	-7.74505	0.00355107		VIT_207s0005g04300.4	8.5562	1.69775e-05
VIT_11s0037g00980.1	3.50049	0.00318243		VIT_212s0059g02150.8	-7.74796	0.00137665		VIT_214s0066g00270.3	8.55665	0.00412283
VIT_07s0031g02610.1	3.50427	4.92454e-90		VIT_216s0050g02320.3	-7.76292	0.00144266		VIT_211s0016g03410.5	8.56241	1.35402e-05
VIT_00s0463g00025.1	3.50947	0.00427657		VIT_218s0001g11680.2	-7.80394	0.00234378		VIT_211s0016g05490.1	8.58209	0.00406314
VIT_13s0067g03815.1	3.51173	0.0316842		VIT_200s0174g00290.12	-7.81687	0.00148898		VIT_211s0016g01880.1	8.59454	1.16739e-05
VIT_00s0214g00150.2	3.51569	0.013803		VIT_204s0008g05700.2	-7.81725	0.0016819		VIT_208s0007g06680.3	8.59563	0.00408796
VIT_18s0072g00160.1	3.5195	2.6616e-100		VIT_213s0064g00160.3	-7.82797	0.000885692		VIT_201s0127g00700.1	8.59668	0.00485659
VIT_11s0016g01470.3	3.51986	0.0429191		VIT_209s0002g07400.6	-7.83602	0.0234155		VIT_214s0068g00240.4	8.60215	0.0387773
VIT_05s0020g03280.1	3.5202	0.000126522		VIT_208s0040g00460.4	-7.87805	0.000746196		VIT_214s0036g00570.1	8.60964	1.11931e-05
VIT_10s0003g03490.1	3.52136	0.0195267		VIT_211s0065g01010.5	-7.89051	0.0272075		VIT_204s0044g00140.2	8.61225	0.00560611
VIT_18s0001g14740.1	3.52527	0.00542035		VIT_200s0194g00120.1	-7.89531	4.92e-23		VIT_219s0014g00300.6	8.62424	2.22372e-05
VIT_07s0005g01320.1	3.52542	9.79813e-13		VIT_212s0059g00640.4	-7.91037	0.000802867		VIT_206s0004g01820.2	8.63245	3.67987e-05
VIT_06s0004g00020.1	3.53223	2.02049e-05		VIT_208s0007g07640.5	-7.9202	0.000564875		VIT_209s0002g00760.1	8.63283	1.30956e-05
VIT_07s0005g00110.1	3.53434	1.04415e-05		VIT_201s0010g02170.2	-7.92613	0.0162692		VIT_204s0023g00760.3	8.63512	1.3124e-05
VIT_13s0064g01100.1	3.54711	1.805e-31		VIT_207s0005g02120.2	-7.93048	0.0498669		VIT_212s0034g01790.4	8.63978	0.0370613
VIT_15s0021g00330.1	3.55575	6.65992e-10		VIT_212s0028g01210.1	-7.95628	0.000846087		VIT_205s0102g00380.2	8.64604	0.00339716
VIT_07s0104g00960.1	3.55841	0.000183268		VIT_211s0037g00160.3	-7.95767	0.0189264		VIT_205s0094g01110.3	8.66152	0.00336607
VIT_18s0001g00840.1	3.56621	3.10912e-05		VIT_215s0021g00610.3	-7.98241	0.0155667		VIT_218s0001g03910.2	8.6699	0.00310639
VIT_14s0006g02590.2	3.57697	0.00024493		VIT_210s0003g00250.6	-7.99534	0.000527909		VIT_204s0023g03150.3	8.69471	0.0029644
VIT_04s0044g01220.5	3.57741	0.0014035		VIT_202s0241g00060.2	-8.00225	0.0146221		VIT_216s0050g01460.3	8.70489	0.00408876
VIT_08s0007g02850.1	3.58632	0.0112926		VIT_214s0036g00970.1	-8.00537	0.000386114		VIT_219s0014g02990.1	8.70872	1.81139e-05
VIT_06s0004g04736.1	3.58697	8.77794e-35		VIT_202s0025g03670.5	-8.01153	0.000454435		VIT_217s0000g06840.2	8.72704	5.1485e-06
VIT_09s0002g03340.1	3.5892	2.15454e-11		VIT_207s0005g01590.3	-8.01248	0.0153885		VIT_201s0010g01030.2	8.73338	2.01048e-05
VIT_18s0001g06610.3	3.59742	0.00963606		VIT_208s0056g00190.1	-8.03813	0.0458607		VIT_216s0098g00290.1	8.75878	0.00260497
VIT_12s0134g00030.1	3.59803	4.53488e-18		VIT_206s0004g05990.2	-8.07118	0.000284455		VIT_203s0063g00100.4	8.76516	3.89343e-06
VIT_14s0083g00640.1	3.59903	0.00683159		VIT_202s0025g00280.3	-8.07789	0.0169314		VIT_201s0011g06630.5	8.76862	0.00372972
VIT_07s0005g01740.1	3.60178	0.0371225		VIT_208s0007g04220.4	-8.08267	0.0134839		VIT_211s0078g00250.6	8.77829	0.0315983
VIT_00s0254g00030.1	3.60401	2.0857e-07		VIT_203s0038g03060.2	-8.10485	0.0117854		VIT_206s0004g01210.2	8.78796	0.00420766
VIT_14s0066g02060.1	3.60546	0.00157731		VIT_210s0003g04020.5	-8.12278	0.00045472		VIT_216s0098g01020.3	8.85312	6.1507e-05
VIT_17s0000g07670.1	3.61277	2.53754e-88		VIT_205s0062g00860.6	-8.12598	0.000266328		VIT_217s0000g01460.1	8.90004	0.0273946
VIT_00s0323g00076.1	3.61757	0.0116194		VIT_206s0009g00340.4	-8.15252	0.0202529		VIT_200s0225g00090.2	8.90376	0.00201063
VIT_02s0012g00880.1	3.61943	0.0021708		VIT_205s0020g03420.4	-8.15351	0.0106711		VIT_207s0031g02390.1	8.92412	6.06882e-06
VIT_10s0003g04080.1	3.62081	3.20046e-07		VIT_203s0088g00500.2	-8.16115	0.000274686		VIT_213s0158g00420.2	8.94143	0.0016405
VIT_06s0004g07230.1	3.62938	1.4369e-15		VIT_205s0049g01780.2	-8.16354	0.000266328		VIT_211s0016g01870.3	8.94693	0.00195658
VIT_16s0115g00340.1	3.63043	3.81388e-89		VIT_212s0059g00420.1	-8.16754	0.000208102		VIT_214s0083g00450.2	8.95856	0.00160947
VIT_17s0000g00620.1	3.63583	0.0038889		VIT_211s0016g01110.4	-8.17355	0.0191014		VIT_204s0023g02830.2	8.9748	0.00160768
VIT_16s0050g01890.1	3.64041	2.037e-07		VIT_210s0003g02210.3	-8.19446	0.00015799		VIT_208s0007g04850.1	8.99452	0.00146027
VIT_03s0063g02330.1	3.64207	0.00655535		VIT_211s0016g01830.2	-8.20135	0.00017081		VIT_212s0035g01840.2	9.00889	0.0241173
VIT_13s0064g01110.1	3.64217	4.33628e-132		VIT_206s0080g00420.3	-8.20794	0.000230312		VIT_206s0061g01180.2	9.03212	0.00131255
VIT_03s0017g01410.3	3.65063	2.18662e-08		VIT_218s0122g00450.1	-8.20884	1.35e-27		VIT_202s0025g02480.5	9.0423	0.01173
VIT_08s0032g00720.1	3.65108	0.0430735		VIT_218s0122g01280.4	-8.24013	0.00975372		VIT_215s0024g00860.2	9.05396	0.0012433
VIT_06s0004g06290.3	3.65349	7.59872e-11		VIT_214s0108g00150.5	-8.24369	0.00881085		VIT_203s0063g02390.1	9.05657	5.25525e-07
VIT_05s0020g05020.1	3.6538	0.0246926		VIT_207s0031g02630.7	-8.2444	0.00272187		VIT_204s0044g00280.2	9.07251	0.00119909
VIT_03s0038g00130.1	3.66102	6.32715e-179		VIT_207s0031g02250.1	-8.24443	0.000124819		VIT_204s0008g01890.2	9.07392	7.06914e-06
VIT_04s0023g01440.5	3.66225	0.0192734		VIT_208s0007g00020.2	-8.25103	0.000197602		VIT_208s0007g07020.2	9.15366	0.00101168
VIT_13s0084g00130.1	3.66665	5.47616e-08		VIT_211s0016g04810.1	-8.25227	5.73e-19		VIT_205s0020g00630.2	9.15601	0.000987614
VIT_12s0035g00920.1	3.66702	3.82065e-59		VIT_208s0007g06760.1	-8.25736	0.00030314		VIT_204s0008g05090.5	9.18835	0.0196645
VIT_12s0134g00470.1	3.69603	3.19659e-32		VIT_206s0009g02420.5	-8.27447	0.00433613		VIT_205s0062g00010.4	9.21849	0.00114436
VIT_12s0028g03050.1	3.69963	3.3645e-05		VIT_219s0014g00140.4	-8.31673	0.010011		VIT_218s0157g00020.3	9.22891	0.000791056
VIT_15s0021g02060.1	3.70118	0.00284467		VIT_202s0087g00650.6	-8.31933	9.34e-05		VIT_217s0000g09680.2	9.24839	5.14753e-08
VIT_01s0011g02260.1	3.70348	3.59422e-11		VIT_210s0003g00080.1	-8.32152	0.00918236		VIT_218s0001g07790.1	9.25959	3.38044e-08
VIT_08s0007g03050.1	3.70986	1.97598e-05		VIT_208s0040g01040.1	-8.3441	0.000104769		VIT_204s0008g03330.6	9.26265	0.000701388
VIT_14s0030g02200.1	3.7176	0.00020038		VIT_214s0060g02270.2	-8.35759	0.000531619		VIT_207s0005g00770.1	9.2725	3.99846e-08
VIT_06s0004g04733.1	3.72033	8.40367e-11		VIT_214s0068g01650.5	-8.37608	6.53e-05		VIT_206s0080g00470.2	9.32478	0.000909969
VIT_07s0005g02660.7	3.7224	0.00258951		VIT_206s0004g01210.1	-8.38643	0.0103627		VIT_208s0040g00910.3	9.32665	7.62049e-06
VIT_09s0002g00470.3	3.73069	0.00285906		VIT_209s0002g08430.2	-8.38832	0.00720601		VIT_205s0020g04440.1	9.35671	0.0158287
VIT_01s0146g00410.2	3.7495	9.88435e-06		VIT_218s0072g00830.2	-8.39375	0.00696228		VIT_203s0038g02100.2	9.35754	1.15995e-08
VIT_04s0044g01160.1	3.75308	1.50805e-15		VIT_211s0016g00100.4	-8.4116	0.00634123		VIT_203s0038g00160.2	9.36243	0.000542724
VIT_17s0000g08380.1	3.75544	2.05271e-71		VIT_208s0007g03020.1	-8.4162	0.00713317		VIT_207s0005g02110.6	9.39375	4.53797e-08
VIT_04s0008g05970.1	3.75989	2.29538e-07		VIT_200s0125g00270.5	-8.42271	0.00910075		VIT_211s0016g00100.6	9.39707	1.39931e-08
VIT_03s0063g01160.1	3.77056	6.8925e-06		VIT_211s0016g01470.4	-8.42332	0.00771789		VIT_219s0090g01260.2	9.44525	0.000453903
VIT_16s0013g01080.1	3.77735	4.17928e-82		VIT_214s0068g01450.2	-8.45043	0.0105036		VIT_219s0014g02310.2	9.52273	0.0010201
VIT_15s0046g00470.1	3.7781	5.04873e-09		VIT_204s0023g03600.5	-8.45914	3.65e-05		VIT_213s0064g01350.4	9.54027	0.000358859
VIT_15s0048g02640.1	3.78332	0.0425874		VIT_200s0181g00260.2	-8.49092	4.33e-05		VIT_213s0067g00100.3	9.54029	5.98987e-09
VIT_18s0001g14980.1	3.78946	2.58404e-06		VIT_219s0177g00170.7	-8.54656	7.01e-05		VIT_207s0005g03780.1	9.54414	0.000334403
VIT_06s0004g07570.2	3.81003	0.0279833		VIT_219s0138g00140.4	-8.55209	7.94e-14		VIT_214s0060g01370.2	9.58021	1.12283e-09
VIT_08s0056g01710.5	3.81933	0.00190847		VIT_205s0020g01380.6	-8.56075	3.95e-05		VIT_204s0023g03150.8	9.60518	0.000308425
VIT_12s0035g01000.2	3.82284	2.56208e-09		VIT_218s0001g03990.2	-8.56448	0.00456118		VIT_211s0118g00560.1	9.65626	1.86102e-05
VIT_18s0001g11130.1	3.82599	1.90635e-119		VIT_208s0007g05080.2	-8.57938	3.76e-05		VIT_219s0014g01500.3	9.70416	0.000218762
VIT_13s0019g03930.1	3.82629	3.6976e-07		VIT_209s0002g01480.8	-8.57948	0.0487453		VIT_218s0001g02060.4	9.7849	3.81638e-11
VIT_03s0091g01040.2	3.82656	2.54167e-10		VIT_204s0044g01395.8	-8.57969	0.00775536		VIT_208s0007g00530.5	9.78845	0.000246361
VIT_19s0014g04670.2	3.82697	0.000714102		VIT_206s0009g01180.5	-8.58336	3.55e-05		VIT_201s0146g00130.3	9.87165	1.09805e-10
VIT_11s0052g00580.1	3.83394	0.012844		VIT_203s0038g00170.1	-8.59354	0.0443446		VIT_204s0008g04890.4	9.89789	6.04377e-11
VIT_02s0033g00770.1	3.83712	0.0309501		VIT_201s0011g06560.3	-8.60158	0.000178809		VIT_211s0052g01700.1	9.90256	0.00014292
VIT_18s0001g07760.3	3.83712	1.59714e-05		VIT_202s0025g04070.2	-8.61624	1.5e-05		VIT_203s0063g02060.2	9.91522	7.33469e-11
VIT_15s0048g02290.1	3.84434	4.62708e-29		VIT_214s0081g00320.3	-8.65523	0.00438972		VIT_213s0019g04820.2	9.96054	3.5266e-11
VIT_10s0042g01180.1	3.84765	6.88189e-63		VIT_203s0088g01150.1	-8.66297	0.00357971		VIT_204s0008g05600.3	9.96772	0.00746897
VIT_05s0094g00200.1	3.85142	4.2695e-19		VIT_210s0071g01030.8	-8.68629	0.00398052		VIT_203s0038g04270.2	9.9726	7.86206e-09
VIT_06s0004g06810.1	3.86285	0.0312117		VIT_213s0019g03320.4	-8.69383	0.0430825		VIT_201s0010g02080.1	10.0277	8.89198e-05
VIT_03s0017g01450.1	3.86294	3.00803e-18		VIT_206s0080g00360.2	-8.7063	0.00417337		VIT_214s0068g01010.2	10.0377	1.4819e-10
VIT_17s0000g02150.1	3.87159	1.22209e-05		VIT_218s0001g04420.2	-8.71565	0.0421836		VIT_201s0026g02650.6	10.1388	3.3549e-13
VIT_14s0108g00840.5	3.87446	0.00654879		VIT_201s0026g02720.4	-8.71565	0.0421947		VIT_205s0020g04640.3	10.1599	1.51452e-13
VIT_03s0017g01400.1	3.88315	1.64809e-22		VIT_212s0035g00720.3	-8.71754	0.00317654		VIT_215s0021g00980.3	10.2742	4.24429e-05
VIT_19s0090g00360.1	3.8889	4.4449e-05		VIT_215s0048g01880.2	-8.72037	0.00318164		VIT_215s0024g00850.1	10.2873	2.58925e-06
VIT_10s0003g00090.2	3.91038	1.08133e-76		VIT_213s0064g00630.3	-8.7288	0.0065401		VIT_204s0023g01450.2	10.3084	4.7578e-05
VIT_15s0046g01390.1	3.9143	0.00146616		VIT_209s0002g01560.7	-8.75759	0.0339229		VIT_211s0078g00440.2	10.314	1.72186e-10
VIT_05s0020g04330.1	3.91594	3.25736e-08		VIT_219s0015g01210.3	-8.76343	6.07e-06		VIT_213s0019g02440.2	10.3179	5.46486e-15
VIT_03s0091g00690.1	3.92121	3.37825e-66		VIT_218s0089g00210.1	-8.76414	6.01e-06		VIT_205s0020g00470.1	10.492	9.22577e-18
VIT_02s0154g00490.1	3.92159	2.95392e-06		VIT_209s0002g00620.5	-8.77606	0.00419302		VIT_209s0002g01560.2	10.5554	3.77401e-12
VIT_03s0017g01460.3	3.92606	3.4518e-06		VIT_206s0004g04570.1	-8.79359	7.16e-13		VIT_208s0007g05250.2	10.6315	1.72063e-15
VIT_18s0001g00180.3	3.92838	0.0200839		VIT_215s0046g00260.2	-8.79504	0.00328014		VIT_218s0001g10700.3	10.7292	1.06743e-17
VIT_10s0003g00090.5	3.92891	1.00137e-42		VIT_205s0020g02870.1	-8.79706	0.00266702		VIT_202s0025g03510.3	10.7549	9.82302e-06
VIT_12s0028g01770.1	3.93278	0.026584		VIT_210s0116g00980.4	-8.85981	0.035626		VIT_218s0001g10430.4	10.9409	1.28527e-24
VIT_16s0013g01110.1	3.94109	6.97187e-23		VIT_218s0001g08150.3	-8.86472	1.72e-05		VIT_214s0068g01650.2	10.9434	2.30953e-12
VIT_18s0122g00300.1	3.94656	1.62965e-40		VIT_201s0011g02270.2	-8.87017	0.00252375		VIT_215s0021g01160.1	11.4907	1.86292e-20
VIT_12s0028g01780.1	3.95025	0.0251789		VIT_212s0035g01870.2	-8.88891	0.0344652		VIT_205s0020g02280.1	12.0734	1.0822e-59
VIT_14s0083g00670.1	3.95133	2.79983e-70		VIT_201s0244g00060.4	-8.8917	1.68e-06		VIT_215s0046g02510.1	12.0948	2.01998e-35
VIT_09s0002g02450.3	3.96863	2.61672e-22		VIT_210s0042g01250.4	-8.9014	6.29e-06		VIT_206s0004g05650.3	12.9599	7.69577e-27
VIT_05s0062g01190.6	3.97305	0.00798315		VIT_214s0006g01020.1	-8.91579	0.00220826		VIT_212s0028g02140.1	13.7826	2.45858e-227
VIT_16s0050g00570.1	3.97606	0.0309821		VIT_211s0016g03510.1	-8.91714	0.0281537
VIT_18s0001g06400.1	3.977	1.22276e-26		VIT_218s0001g10470.4	-8.92476	0.0019629
VIT_08s0040g01060.1	3.98596	1.43692e-10		VIT_207s0005g00740.3	-8.95128	2.46e-06
VIT_09s0002g06400.1	3.99575	1.31939e-110		VIT_217s0000g08490.3	-8.99094	1.52e-06
VIT_16s0039g01070.1	4.00162	1.08506e-67		VIT_203s0038g02590.2	-9.01536	1.01e-06
VIT_06s0004g00130.1	4.00857	1.74221e-65		VIT_219s0014g00270.1	-9.02585	2.02e-06
VIT_00s0144g00210.2	4.01638	0.00423778		VIT_206s0080g00420.5	-9.02989	2.8e-06
VIT_01s0026g01510.2	4.0245	0.00136634		VIT_217s0000g06760.4	-9.03078	8.82e-07
VIT_15s0048g02310.1	4.03295	7.21338e-06		VIT_218s0001g14100.2	-9.07511	0.0229649
VIT_04s0008g06650.1	4.03785	0.000251024		VIT_216s0039g02260.4	-9.08388	8.01e-07
VIT_04s0044g01880.2	4.04908	1.22342e-11		VIT_218s0001g05220.2	-9.10397	2.31e-06
VIT_14s0128g00040.1	4.05007	0.0184256		VIT_207s0129g00180.3	-9.11919	0.0261715
VIT_11s0052g00620.1	4.06292	1.40868e-05		VIT_211s0016g03740.3	-9.12027	5e-07
VIT_17s0000g03560.1	4.06973	0.0151432		VIT_214s0036g00330.1	-9.15279	2.02e-07
VIT_18s0001g04660.1	4.07276	6.89096e-29		VIT_214s0006g03120.8	-9.18803	0.0217527
VIT_11s0065g00140.1	4.07341	0.0214763		VIT_217s0000g01810.9	-9.18955	0.00121819
VIT_11s0016g03420.1	4.0747	1.64627e-08		VIT_214s0068g02080.2	-9.22112	1.1e-07
VIT_16s0039g02500.2	4.08814	0.0179465		VIT_214s0108g01560.1	-9.25823	0.000992736
VIT_17s0000g05360.1	4.09134	9.14161e-15		VIT_212s0028g00560.4	-9.27968	3.3e-08
VIT_01s0011g03650.1	4.10345	0.0174725		VIT_210s0003g04900.2	-9.28561	0.00996522
VIT_12s0028g00565.1	4.11194	7.99524e-07		VIT_204s0008g03850.1	-9.3034	0.0205204
VIT_06s0061g01030.3	4.11899	3.86363e-29		VIT_219s0090g00420.2	-9.32771	1.3e-06
VIT_16s0050g02480.3	4.14354	0.0334728		VIT_204s0069g00800.7	-9.35618	6.74e-06
VIT_14s0060g02390.1	4.14663	1.50495e-99		VIT_208s0007g07560.2	-9.38215	5.03e-07
VIT_03s0091g00810.1	4.14744	4.25756e-10		VIT_216s0039g01480.4	-9.4438	0.000651819
VIT_00s2213g00010.1	4.15667	0.00135729		VIT_212s0028g03240.4	-9.45715	9.57e-09
VIT_05s0062g00270.1	4.16192	3.01235e-17		VIT_201s0026g00860.1	-9.48944	1.25e-08
VIT_17s0000g05690.2	4.16983	0.00444128		VIT_204s0008g05780.2	-9.48952	1.14e-08
VIT_04s0008g05760.3	4.18683	1.0552e-05		VIT_205s0077g00820.3	-9.52605	1.88e-07
VIT_16s0100g00620.1	4.19183	0.0174605		VIT_202s0025g02240.2	-9.60188	1.66e-09
VIT_07s0005g01970.1	4.20127	6.77339e-34		VIT_212s0059g02150.1	-9.74659	0.0121981
VIT_07s0005g01980.1	4.20842	3.64005e-16		VIT_204s0044g01880.3	-9.7584	1.52e-10
VIT_16s0098g00600.1	4.21004	3.92651e-112		VIT_215s0046g03360.1	-9.78838	0.0116796
VIT_05s0062g00310.1	4.21161	2.51131e-07		VIT_207s0031g00600.5	-9.81664	4.11e-11
VIT_06s0009g02590.1	4.21888	1.08e-14		VIT_218s0001g08280.2	-9.86531	1.12e-10
VIT_13s0064g01120.1	4.22555	3.04621e-05		VIT_208s0007g05080.1	-9.94247	1.01e-10
VIT_03s0038g03100.2	4.22829	0.00583228		VIT_204s0044g01880.4	-9.9689	3.02e-09
VIT_09s0002g02320.3	4.23029	0.0016235		VIT_204s0008g05020.2	-10.0027	6.59e-67
VIT_16s0098g01060.1	4.24406	3.053e-05		VIT_208s0007g01460.6	-10.1517	6e-11
VIT_04s0008g06570.5	4.25609	3.15562e-08		VIT_214s0060g02170.1	-10.1597	4.85e-82
VIT_02s0025g02805.1	4.26463	8.22273e-83		VIT_214s0066g00610.2	-10.2724	7.98e-05
VIT_19s0090g01120.3	4.26746	0.0259475		VIT_219s0090g00690.9	-10.421	4.06e-05
VIT_13s0158g00090.1	4.28494	0.000471812		VIT_201s0011g00070.4	-10.4472	9.87e-05
VIT_13s0067g03010.1	4.29727	0.0032045		VIT_213s0147g00220.2	-10.4763	1.99e-14
VIT_06s0009g02470.1	4.31128	0.0444602		VIT_211s0016g03740.2	-10.7477	5.28e-19
VIT_18s0001g13640.5	4.31441	0.0148283		VIT_214s0108g01280.2	-10.7654	6.53e-15
VIT_00s0787g00020.1	4.32136	0.00396018		VIT_216s0039g01030.1	-10.836	1.66e-22
VIT_04s0043g00310.3	4.32402	5.6452e-05		VIT_213s0019g04010.1	-11.2377	0.00237474
VIT_14s0030g02200.4	4.32801	1.80867e-12		VIT_204s0023g02950.3	-11.8197	1.28e-38
VIT_05s0020g05040.1	4.33367	1.73566e-20		VIT_211s0016g03000.5	-11.8814	3.68e-43
VIT_16s0100g00670.2	4.33595	3.75032e-07		VIT_212s0035g01090.4	-12.0533	4.81e-54
VIT_13s0067g00260.1	4.33599	2.70235e-109		VIT_215s0046g01510.2	-12.1548	4.97e-07
VIT_19s0015g00490.1	4.34508	2.22745e-08		VIT_214s0066g02350.1	-12.3906	1.85e-77
VIT_00s0471g00050.1	4.36099	0.0129086		VIT_218s0122g00180.1	-13.0491	2.22e-101
VIT_07s0141g00690.1	4.36496	0.00751031
VIT_00s1881g00010.1	4.36745	1.70194e-77
VIT_08s0007g08840.3	4.36804	0.00763112
VIT_13s0067g02120.2	4.36831	0.0138032
VIT_14s0006g01250.1	4.36837	0.00448391
VIT_03s0063g01280.1	4.37368	0.00105579
VIT_05s0020g05000.1	4.38135	0.000473433
VIT_00s0261g00010.2	4.38381	0.011269
VIT_13s0067g00530.1	4.39167	0.0222064
VIT_08s0007g03950.3	4.39308	1.29781e-05
VIT_12s0035g01230.1	4.40174	8.50114e-09
VIT_06s0004g05870.1	4.40723	0.0105236
VIT_01s0011g04660.1	4.40798	1.06205e-13
VIT_01s0026g01430.4	4.40949	0.000511547
VIT_11s0016g01660.1	4.41211	0.0340722
VIT_03s0063g01210.1	4.41957	3.04508e-52
VIT_06s0009g03670.1	4.42719	4.79102e-48
VIT_16s0098g01170.1	4.43241	2.31271e-08
VIT_05s0062g01300.1	4.43384	0.0059517
VIT_16s0050g02220.1	4.43455	9.21949e-11
VIT_05s0020g04300.1	4.45086	6.60094e-38
VIT_04s0023g02480.1	4.45819	7.30421e-97
VIT_01s0010g01840.1	4.49226	4.04045e-151
VIT_03s0063g01860.1	4.49714	0.0105286
VIT_18s0089g00620.5	4.50281	0.0045264
VIT_14s0060g02340.2	4.50683	0.00351453
VIT_11s0016g05440.1	4.50885	0.0294665
VIT_04s0023g02980.1	4.5164	0.0437327
VIT_01s0011g05670.2	4.52559	0.0101942
VIT_06s0004g05055.1	4.52916	0.00133213
VIT_15s0024g00800.1	4.53527	1.34303e-178
VIT_14s0060g01100.3	4.53662	0.000437359
VIT_14s0083g00920.1	4.54014	0.012298
VIT_01s0011g05680.1	4.54316	0.00323519
VIT_19s0085g01040.1	4.54379	3.27989e-05
VIT_06s0009g03680.1	4.55388	0.0103164
VIT_13s0064g00910.1	4.55581	5.62916e-30
VIT_05s0062g00010.1	4.57014	0.000160707
VIT_19s0014g01600.1	4.57027	0.01178
VIT_05s0062g00300.1	4.57183	9.56777e-08
VIT_07s0005g03430.1	4.57933	0.0248104
VIT_01s0011g02320.1	4.58383	2.74652e-205
VIT_00s0366g00010.1	4.59294	5.51559e-25
VIT_10s0003g02700.3	4.60999	0.00113387
VIT_01s0127g00710.5	4.65255	0.00192831
VIT_04s0044g00270.1	4.65374	7.57035e-09
VIT_11s0037g00510.1	4.66208	1.14706e-22
VIT_01s0010g02930.1	4.6694	0.0255904
VIT_13s0019g00930.1	4.67174	0.0211308
VIT_09s0002g01060.1	4.67657	0.000163748
VIT_05s0077g01310.1	4.68402	0.024827
VIT_04s0023g03760.1	4.6926	0.00884097
VIT_16s0050g01690.1	4.72482	0.000828293
VIT_08s0105g00390.2	4.74161	8.16786e-06
VIT_07s0104g01130.1	4.75042	0.0155826
VIT_01s0146g00440.1	4.76117	2.43297e-100
VIT_10s0071g00490.1	4.76424	0.00111419
VIT_13s0019g01710.1	4.76839	0.00192831
VIT_08s0058g00210.1	4.76955	0.00821084
VIT_18s0001g08990.1	4.79966	3.39251e-59
VIT_01s0026g01430.3	4.8062	2.15614e-09
VIT_14s0068g01360.1	4.82497	2.06513e-182
VIT_00s0187g00120.1	4.85479	2.95577e-11
VIT_13s0019g04660.6	4.86148	4.38093e-07
VIT_04s0008g01770.7	4.87812	0.0162078
VIT_17s0000g08100.1	4.88032	0.00773428
VIT_10s0003g00350.1	4.89302	0.0010873
VIT_12s0034g01890.1	4.91604	5.20662e-79
VIT_03s0017g01460.2	4.91753	3.63661e-17
VIT_08s0058g01120.2	4.93738	0.000245662
VIT_08s0040g00920.1	4.93884	0.0387485
VIT_11s0016g01450.1	4.93889	0.0485044
VIT_10s0071g00150.1	4.94403	0.000133066
VIT_09s0002g02970.1	4.94992	2.41303e-05
VIT_06s0009g02230.8	4.98748	0.000401234
VIT_18s0041g02060.1	4.99083	4.01594e-35
VIT_15s0048g00060.1	4.9967	4.16687e-27
VIT_03s0017g01410.2	5.00836	2.92442e-35
VIT_18s0001g11890.1	5.00981	1.54001e-10
VIT_08s0040g02890.1	5.01951	0.0341868
VIT_15s0048g00620.1	5.06137	4.22262e-22
VIT_00s1679g00010.1	5.08323	0.000163954
VIT_03s0063g01250.1	5.08387	0.027327
VIT_13s0019g01291.1	5.13376	0.000372589
VIT_04s0008g04223.1	5.13619	0.0307689
VIT_02s0087g00750.1	5.1398	2.74813e-107
VIT_17s0000g04760.1	5.14609	4.88969e-42
VIT_12s0035g01900.7	5.15332	0.000821762
VIT_14s0066g00440.1	5.17694	0.00465572
VIT_18s0089g01230.3	5.18551	4.236e-05
VIT_18s0117g00550.1	5.18667	1.34808e-95
VIT_01s0244g00130.4	5.19658	0.00309668
VIT_05s0077g02300.1	5.20512	0.0403057
VIT_09s0002g08110.1	5.2231	0.00608275
VIT_00s0561g00020.1	5.25548	5.3949e-05
VIT_18s0001g00220.1	5.26151	0.00555781
VIT_08s0040g03050.1	5.2643	0.00119788
VIT_08s0007g02360.1	5.27481	2.01257e-137
VIT_18s0001g10110.1	5.301	0.0182681
VIT_19s0014g02620.1	5.32542	5.7277e-05
VIT_14s0066g01010.1	5.34551	0.0143849
VIT_13s0019g01510.1	5.35581	7.77354e-06
VIT_06s0080g01200.1	5.35588	1.24788e-24
VIT_18s0001g14920.1	5.36464	1.04734e-20
VIT_11s0016g04810.1	5.39639	7.04007e-14
VIT_11s0016g03640.3	5.39726	0.0033129
VIT_01s0146g00320.1	5.40452	0.0138416
VIT_18s0122g00450.1	5.42466	4.91738e-19
VIT_03s0063g02650.1	5.42632	0.0205218
VIT_01s0010g03040.1	5.50154	0.0118253
VIT_12s0059g01120.1	5.52266	3.54387e-07
VIT_01s0010g02980.1	5.55986	0.00947523
VIT_09s0002g04720.1	5.56703	6.22721e-29
VIT_01s0010g02270.1	5.59959	0.00761999
VIT_03s0038g04330.1	5.63075	2.75147e-07
VIT_00s0586g00030.1	5.63986	1.43228e-37
VIT_19s0014g05306.1	5.64235	0.00713594
VIT_10s0003g01150.1	5.6543	0.0370747
VIT_14s0066g02470.1	5.70944	2.06958e-50
VIT_18s0117g00280.1	5.71092	6.14881e-19
VIT_11s0016g02980.1	5.73544	4.3024e-81
VIT_06s0004g06600.1	5.74504	3.4099e-20
VIT_13s0064g01090.5	5.76359	0.000993638
VIT_03s0063g00700.1	5.76854	0.0046434
VIT_10s0042g01230.1	5.7696	0.00423773
VIT_14s0108g00520.1	5.81377	7.911e-50
VIT_00s0302g00040.1	5.8208	0.00469523
VIT_13s0019g01280.1	5.83619	3.2717e-50
VIT_17s0119g00280.1	5.87136	1.00116e-07
VIT_07s0141g00560.1	5.93268	0.00238627
VIT_09s0002g01320.1	5.93874	1.16338e-109
VIT_07s0104g01260.1	5.93904	2.23318e-76
VIT_18s0117g00590.1	5.96036	1.08e-14
VIT_04s0008g05350.1	6.10838	2.76934e-20
VIT_10s0003g01220.1	6.10897	3.06646e-74
VIT_18s0001g13590.1	6.15075	0.00127075
VIT_14s0219g00240.1	6.18349	0.046305
VIT_17s0000g04650.4	6.18743	0.0497809
VIT_11s0052g01160.1	6.18754	0.0459173
VIT_04s0008g05700.1	6.19299	9.39539e-41
VIT_01s0026g00860.1	6.20276	4.73695e-06
VIT_14s0060g00470.2	6.20383	0.0427103
VIT_03s0063g02390.1	6.21177	0.0482847
VIT_06s0004g03580.1	6.21325	6.0192e-05
VIT_06s0004g03680.1	6.21987	0.0403825
VIT_06s0004g02590.1	6.22829	0.0440347
VIT_08s0007g02870.4	6.23629	0.0431613
VIT_11s0016g05590.1	6.2481	0.0397663
VIT_04s0023g01920.6	6.2791	0.0394733
VIT_07s0005g02810.6	6.2986	0.0374976
VIT_13s0074g00350.1	6.3178	6.61099e-06
VIT_08s0058g00640.2	6.3249	0.0356166
VIT_01s0011g06650.1	6.32858	0.0375347
VIT_08s0007g08410.2	6.34002	0.0358572
VIT_08s0040g03080.1	6.34722	0.03681
VIT_19s0014g03190.3	6.34736	0.0487158
VIT_01s0010g00400.4	6.39091	0.0361253
VIT_08s0007g01420.1	6.41916	2.36656e-10
VIT_10s0071g00570.1	6.45049	0.0304806
VIT_13s0067g00680.1	6.45058	0.0282918
VIT_03s0063g01370.1	6.45728	0.0343509
VIT_16s0022g01980.1	6.4711	0.0284627
VIT_08s0058g00940.8	6.4812	0.0264991
VIT_01s0011g05390.1	6.48365	0.00023605
VIT_01s0011g01830.4	6.49148	0.0346848
VIT_04s0023g02600.5	6.55358	0.0262247
VIT_12s0059g02160.3	6.56931	0.023662
VIT_05s0077g00890.1	6.5695	0.0269557
VIT_17s0000g06510.3	6.576	0.0332212
VIT_00s0187g00235.1	6.57871	0.0224249
VIT_11s0016g01950.2	6.59134	0.0211308
VIT_18s0122g00820.1	6.60977	0.0202731
VIT_12s0028g03240.1	6.61288	0.0199366
VIT_08s0032g00290.4	6.6193	0.0304383
VIT_05s0020g03160.4	6.62227	0.0230005
VIT_16s0098g00190.1	6.63413	0.0207896
VIT_14s0006g02850.3	6.63739	0.0226311
VIT_04s0023g01630.1	6.6639	0.0203914
VIT_18s0001g13540.1	6.6759	0.019937
VIT_16s0098g01180.3	6.67883	0.0184241
VIT_18s0001g07260.2	6.68177	0.0181215
VIT_14s0066g01730.1	6.68474	0.0179522
VIT_00s1665g00010.2	6.69659	0.0201886
VIT_12s0034g02160.2	6.70188	0.0185351
VIT_18s0117g00300.1	6.72303	1.20841e-59
VIT_11s0016g03890.7	6.72768	1.95328e-10
VIT_14s0081g00330.2	6.73663	0.0170236
VIT_15s0021g02130.9	6.74467	0.0185944
VIT_00s0508g00040.2	6.75517	0.0214763
VIT_18s0075g00620.1	6.76995	0.0151579
VIT_12s0059g01410.1	6.77617	0.0202873
VIT_01s0011g04260.1	6.78382	0.0149835
VIT_13s0139g00360.4	6.78656	0.0150863
VIT_08s0007g08770.2	6.78656	0.0150924
VIT_08s0007g00960.1	6.81609	0.0154074
VIT_00s0471g00050.2	6.81843	0.0144411
VIT_06s0004g05740.3	6.82165	0.0149459
VIT_17s0000g05680.7	6.82917	0.0131012
VIT_07s0031g00320.9	6.84515	0.0124513
VIT_02s0025g00350.3	6.84587	0.0214458
VIT_17s0000g02160.2	6.85245	0.0146927
VIT_08s0032g00960.5	6.85311	0.0130364
VIT_14s0108g01140.2	6.85406	0.0220059
VIT_16s0039g01410.2	6.8656	0.0152965
VIT_08s0007g02260.6	6.88392	0.0117381
VIT_18s0072g00710.2	6.897	0.0150858
VIT_08s0007g04790.2	6.90334	0.015911
VIT_18s0001g05590.3	6.90736	0.0171255
VIT_08s0040g01760.2	6.90923	0.0149778
VIT_11s0016g00630.3	6.91616	0.0119514
VIT_13s0019g02270.1	6.91662	0.0107402
VIT_16s0039g01810.3	6.91927	0.0118827
VIT_00s0370g00060.2	6.93362	0.0125067
VIT_11s0118g00820.1	6.9437	0.0100596
VIT_07s0005g01360.3	6.94808	0.0104456
VIT_04s0008g02930.2	6.95625	0.0131135
VIT_15s0046g00850.1	6.97753	0.00939527
VIT_03s0038g04480.2	7.02008	0.0130323
VIT_17s0000g09495.1	7.02413	0.00938652
VIT_12s0028g00220.3	7.02956	0.00964835
VIT_05s0020g00820.3	7.04087	0.0140815
VIT_11s0052g01480.7	7.04846	0.0108613
VIT_12s0142g00340.4	7.05082	7.40858e-05
VIT_01s0010g03820.1	7.05382	0.00935128
VIT_18s0001g12670.1	7.05395	0.0078979
VIT_09s0002g00690.5	7.06832	0.0132288
VIT_01s0026g01670.1	7.07381	0.00946747
VIT_01s0137g00460.5	7.10105	0.00713155
VIT_06s0009g03430.2	7.1041	0.0103071
VIT_08s0032g00320.5	7.11222	0.00777949
VIT_08s0058g00680.2	7.11442	0.00799265
VIT_18s0072g00450.1	7.12923	0.0065999
VIT_12s0059g00740.1	7.14612	0.00604032
VIT_08s0007g01810.5	7.15128	0.00918028
VIT_08s0007g06670.2	7.1519	0.00618331
VIT_18s0001g02370.2	7.15255	0.00587769
VIT_01s0150g00130.3	7.15581	0.0499179
VIT_09s0018g00400.3	7.17096	0.0126921
VIT_13s0019g04820.2	7.17616	0.00815987
VIT_13s0019g05400.4	7.17832	0.00818416
VIT_13s0106g00700.1	7.18126	0.00561055
VIT_01s0010g02080.5	7.1827	0.045571
VIT_15s0046g01440.1	7.18489	0.0498167
VIT_13s0106g00130.1	7.19245	0.0490976
VIT_10s0003g01470.2	7.19538	0.00656912
VIT_00s0179g00150.4	7.20076	0.0447933
VIT_18s0001g07960.2	7.20235	0.0468647
VIT_13s0019g02760.1	7.20589	0.0055905
VIT_18s0117g00290.1	7.20946	1.41437e-77
VIT_14s0171g00160.2	7.21007	0.00566283
VIT_17s0000g06840.2	7.21069	0.0446544
VIT_12s0059g01090.4	7.21515	0.0471461
VIT_10s0003g05720.2	7.2207	0.0453202
VIT_07s0129g00220.2	7.2221	0.0427476
VIT_08s0007g06670.1	7.22445	6.23136e-10
VIT_19s0090g00060.4	7.23267	0.0051129
VIT_12s0028g03410.2	7.23272	0.00470517
VIT_03s0038g03840.3	7.24044	0.0479722
VIT_14s0006g02590.3	7.24363	0.00618331
VIT_16s0039g00310.4	7.24462	0.0484331
VIT_18s0001g03680.2	7.2537	0.00521553
VIT_18s0001g00730.1	7.25649	0.00446345
VIT_18s0075g00700.1	7.2619	0.00479757
VIT_09s0002g00960.1	7.26801	0.0429373
VIT_07s0005g05860.2	7.27526	0.0448112
VIT_13s0019g05250.2	7.29267	0.0431959
VIT_15s0046g01750.2	7.29449	0.0384478
VIT_05s0102g00470.2	7.3038	0.044256
VIT_14s0066g00260.2	7.31933	0.0485044
VIT_19s0014g01430.3	7.32165	0.00450387
VIT_07s0031g02960.3	7.32333	0.0408101
VIT_18s0001g14690.2	7.32969	0.0366605
VIT_07s0005g00740.2	7.34203	0.00369172
VIT_10s0003g04610.3	7.34299	0.0397674
VIT_01s0026g01970.4	7.34679	0.00946747
VIT_04s0023g02120.2	7.35819	0.00566646
VIT_08s0056g00780.1	7.3584	0.00825394
VIT_18s0001g02570.2	7.3585	0.0395977
VIT_14s0068g00850.2	7.35865	0.0384871
VIT_08s0007g06900.1	7.3659	0.00324831
VIT_16s0050g00970.4	7.37159	0.00401146
VIT_02s0025g05120.2	7.37643	0.00332436
VIT_03s0017g01770.2	7.38537	0.0359788
VIT_00s0865g00020.2	7.38761	0.003846
VIT_11s0016g00100.6	7.39933	0.0245123
VIT_12s0057g01260.1	7.41061	0.00319045
VIT_05s0020g01110.2	7.41433	0.0028819
VIT_16s0050g00650.2	7.42737	0.0306827
VIT_04s0043g00830.2	7.43328	0.0340995
VIT_04s0008g01430.4	7.45326	0.0347618
VIT_04s0008g00910.1	7.45871	0.036439
VIT_02s0025g01200.1	7.45882	0.0164104
VIT_18s0001g08180.7	7.46233	0.0369093
VIT_04s0008g03780.1	7.4661	0.0298469
VIT_14s0083g00520.2	7.47102	0.00460742
VIT_10s0003g03110.2	7.47147	0.0304864
VIT_04s0023g00140.2	7.47205	0.0286944
VIT_01s0026g01240.2	7.47266	0.0389136
VIT_09s0002g02100.2	7.49191	0.00265853
VIT_11s0016g03410.5	7.49214	0.0029235
VIT_03s0017g01400.2	7.4952	0.00224817
VIT_17s0000g07360.9	7.49623	0.0024308
VIT_17s0000g09120.5	7.4974	0.0278025
VIT_14s0068g01500.4	7.50447	0.040702
VIT_17s0000g10240.5	7.51168	0.00198947
VIT_01s0011g02130.3	7.53604	0.0280126
VIT_08s0007g04430.2	7.53637	0.028446
VIT_00s0144g00010.4	7.5365	0.0045264
VIT_06s0009g03610.4	7.53779	0.0329587
VIT_10s0003g03970.1	7.54457	0.00198346
VIT_08s0007g04700.2	7.54674	0.0305891
VIT_01s0150g00150.2	7.55156	0.00181002
VIT_14s0006g02870.2	7.55387	0.00170356
VIT_17s0119g00150.1	7.55962	1.8758e-20
VIT_06s0004g00940.4	7.56536	0.00176961
VIT_04s0008g01890.2	7.58195	0.0269557
VIT_01s0011g04450.5	7.59428	0.00187606
VIT_16s0098g00970.4	7.59761	0.0274249
VIT_13s0067g02120.3	7.59967	0.00375717
VIT_07s0104g00310.6	7.60088	0.0258214
VIT_13s0019g03330.2	7.60133	0.00158679
VIT_10s0003g01220.2	7.60929	0.00155479
VIT_17s0000g10190.2	7.6167	0.00247213
VIT_11s0103g00530.3	7.62053	0.00224257
VIT_18s0001g15035.1	7.62688	0.00139052
VIT_12s0059g02150.8	7.64738	0.00149384
VIT_13s0064g00320.1	7.64744	0.00131269
VIT_11s0016g02680.3	7.64904	0.00144703
VIT_06s0004g05650.2	7.65068	1.25595e-33
VIT_04s0008g06480.2	7.65508	0.0017781
VIT_16s0050g02320.3	7.66377	0.00155912
VIT_01s0011g03330.7	7.6785	0.0230856
VIT_08s0040g03060.2	7.68271	0.00228839
VIT_08s0007g08590.3	7.69134	0.0223205
VIT_18s0001g11680.2	7.7023	0.0024777
VIT_18s0089g01230.1	7.7039	8.4192e-89
VIT_04s0008g05900.2	7.70819	0.0296133
VIT_04s0008g05700.2	7.71578	0.00186181
VIT_00s0174g00290.12	7.71821	0.00164946
VIT_05s0077g01090.4	7.72301	0.0220351
VIT_13s0064g00160.3	7.72776	0.000946393
VIT_12s0059g02520.2	7.75387	0.00224578
VIT_12s0028g03620.1	7.7549	3.76364e-23
VIT_19s0014g01420.8	7.7627	0.000894227
VIT_06s0004g02520.1	7.77779	0.0226029
VIT_10s0003g02690.8	7.77983	0.0173999
VIT_18s0001g15660.2	7.78205	0.000777852
VIT_18s0122g00970.4	7.78493	0.00110398
VIT_03s0038g00160.2	7.78912	0.0270244
VIT_16s0050g02670.5	7.80963	0.0187803
VIT_04s0069g00790.2	7.81301	0.0209718
VIT_08s0007g07640.5	7.81985	0.000685293
VIT_18s0001g10590.2	7.82419	0.0181237
VIT_07s0005g02120.2	7.83019	0.0480091
VIT_14s0068g00630.2	7.85409	0.000642873
VIT_11s0037g00160.3	7.85627	0.0188755
VIT_01s0026g00280.4	7.86243	0.0222474
VIT_15s0021g00610.3	7.88339	0.0156278
VIT_16s0050g00130.3	7.8837	0.0162415
VIT_13s0067g00100.3	7.89541	0.00077339
VIT_10s0003g00510.10	7.90059	0.000688223
VIT_02s0241g00060.2	7.9045	0.0147247
VIT_08s0007g03430.1	7.90709	0.000546703
VIT_01s0011g02120.4	7.90981	0.0148349
VIT_08s0040g02760.2	7.91019	0.0151432
VIT_07s0005g01590.3	7.9151	0.0153289
VIT_02s0033g00660.1	7.93283	0.000681545
VIT_08s0056g00190.1	7.93773	0.0442401
VIT_03s0063g02060.2	7.95004	0.0134624
VIT_18s0001g02060.4	7.95199	0.000384234
VIT_05s0020g00700.4	7.97826	0.000345304
VIT_02s0025g00280.3	7.97964	0.015701
VIT_15s0046g03340.2	7.9815	6.72603e-05
VIT_08s0007g04220.4	7.98345	0.0138773
VIT_04s0044g01300.2	7.98696	0.0122715
VIT_17s0000g00990.3	7.99548	0.0132288
VIT_14s0068g01460.13	8.01016	0.000356269
VIT_19s0014g00120.2	8.02404	0.000306785
VIT_10s0003g04020.5	8.02406	0.00054631
VIT_09s0002g00760.1	8.02708	0.0126822
VIT_12s0035g01000.1	8.0294	0.00031789
VIT_10s0071g00300.2	8.03192	0.000933218
VIT_00s0220g00060.5	8.03655	0.000267737
VIT_12s0028g03420.4	8.06485	0.000237077
VIT_11s0016g01110.4	8.06964	0.0187478
VIT_08s0058g00690.2	8.07004	0.000345996
VIT_19s0015g01830.7	8.07642	0.00032555
VIT_16s0098g01020.3	8.08186	0.0268369
VIT_00s0225g00090.2	8.09676	0.00985293
VIT_08s0007g03920.4	8.10932	0.0105939
VIT_18s0122g01280.5	8.11565	0.0202617
VIT_07s0005g01360.1	8.11869	0.00019097
VIT_19s0014g05070.2	8.12791	0.000383458
VIT_18s0122g01280.4	8.13793	0.00990247
VIT_15s0048g02710.1	8.14714	0.000145649
VIT_05s0062g00220.3	8.14754	0.000259247
VIT_08s0007g06760.1	8.15784	0.000358789
VIT_03s0038g00030.2	8.17152	0.00949037
VIT_06s0009g02560.1	8.17558	0.000182536
VIT_12s0035g01340.1	8.2118	0.000124413
VIT_14s0066g01060.2	8.21344	0.000128957
VIT_00s0194g00120.1	8.21719	9.41949e-22
VIT_04s0023g03150.3	8.24958	0.00983023
VIT_14s0083g00450.2	8.27582	0.0204989
VIT_06s0004g01210.1	8.28536	0.0105236
VIT_18s0072g00830.2	8.29614	0.00721882
VIT_02s0012g02790.1	8.30223	0.00749726
VIT_11s0016g01880.1	8.31065	6.18887e-05
VIT_08s0007g01720.4	8.32388	0.00701718
VIT_04s0023g00760.3	8.32963	0.0484986
VIT_07s0031g01540.2	8.33161	0.000936545
VIT_01s0011g05380.1	8.34757	4.93957e-05
VIT_19s0090g00140.3	8.34808	4.89013e-05
VIT_07s0005g05680.1	8.35192	1.35765e-45
VIT_05s0020g03190.7	8.35224	6.4948e-05
VIT_03s0097g00670.2	8.35406	0.0063816
VIT_00s0370g00050.2	8.35589	0.00231138
VIT_18s0122g00550.1	8.35767	5.46599e-05
VIT_01s0011g06630.5	8.36962	0.00744794
VIT_19s0014g02990.1	8.37764	7.11552e-05
VIT_00s0404g00050.2	8.38081	4.18599e-05
VIT_06s0004g03140.2	8.39107	0.00691041
VIT_00s0181g00260.2	8.3912	5.88368e-05
VIT_04s0023g01950.2	8.39245	0.00599561
VIT_08s0040g03070.2	8.39498	0.0448112
VIT_09s0002g05100.1	8.3979	0.000144181
VIT_04s0044g00280.2	8.40073	4.56519e-05
VIT_18s0001g09310.2	8.42844	6.61808e-05
VIT_19s0014g02210.2	8.42938	0.00686357
VIT_06s0061g01420.5	8.44304	0.00537862
VIT_08s0056g00610.6	8.44462	3.08986e-05
VIT_03s0038g00110.1	8.45583	0.00682687
VIT_05s0020g00470.4	8.46501	0.00540119
VIT_18s0001g03990.2	8.46572	0.00476573
VIT_09s0002g01480.8	8.47498	0.0457285
VIT_06s0009g01180.5	8.48207	4.63133e-05
VIT_07s0005g04460.2	8.49498	3.67499e-05
VIT_03s0038g00170.1	8.4973	0.041131
VIT_02s0012g01610.1	8.51161	1.88911e-05
VIT_05s0020g02490.2	8.5293	0.00011398
VIT_15s0046g01280.9	8.53155	1.79602e-05
VIT_04s0044g00140.2	8.53955	0.00458451
VIT_14s0060g01370.2	8.54466	0.0424723
VIT_02s0012g00550.2	8.57709	0.00364507
VIT_10s0071g01030.8	8.58429	0.00409464
VIT_01s0244g00130.3	8.58722	6.50905e-05
VIT_18s0122g00450.4	8.5878	2.0845e-05
VIT_06s0080g00440.4	8.59791	0.00400293
VIT_04s0023g03620.4	8.60154	1.33769e-05
VIT_01s0026g02720.4	8.61111	0.0388338
VIT_12s0035g00720.3	8.61923	0.00323237
VIT_13s0064g00630.3	8.62789	0.00630069
VIT_03s0038g02070.1	8.62913	0.00316367
VIT_06s0080g00470.2	8.65107	0.0337712
VIT_09s0002g01560.7	8.65713	0.0327503
VIT_14s0068g00840.2	8.66123	0.00321795
VIT_09s0002g00620.5	8.67373	0.00389818
VIT_04s0023g03150.8	8.67884	0.000541145
VIT_00s0186g00090.3	8.68057	8.74359e-06
VIT_18s0001g09705.1	8.70465	5.27346e-06
VIT_08s0007g03460.2	8.7054	0.0346059
VIT_19s0014g02310.2	8.712	0.00297652
VIT_17s0000g00500.1	8.73265	6.01114e-05
VIT_07s0005g03050.3	8.73444	1.90995e-05
VIT_03s0063g00100.4	8.74405	4.20955e-06
VIT_13s0019g05360.5	8.74552	3.88304e-06
VIT_12s0059g01380.4	8.75401	3.86838e-06
VIT_01s0010g03020.1	8.78657	3.78585e-06
VIT_12s0057g01000.1	8.79027	0.00215947
VIT_01s0244g00060.4	8.79117	2.4039e-06
VIT_06s0004g01820.2	8.79364	1.48366e-05
VIT_12s0035g01840.2	8.79389	0.0306307
VIT_11s0016g03510.1	8.81667	0.0270987
VIT_08s0007g06770.2	8.82513	0.00230801
VIT_18s0001g10470.4	8.82597	0.00202205
VIT_19s0014g00300.6	8.82618	2.31582e-06
VIT_08s0032g00860.2	8.83248	0.0264487
VIT_07s0005g00740.3	8.85006	3.40155e-06
VIT_01s0026g02650.6	8.85587	0.0256668
VIT_04s0008g01780.2	8.86268	0.00221145
VIT_05s0094g01110.3	8.90257	3.55477e-06
VIT_17s0000g05680.5	8.91452	8.63504e-07
VIT_19s0014g00270.1	8.92659	2.6719e-06
VIT_13s0067g00460.1	8.92772	1.61225e-06
VIT_06s0061g00280.2	8.98693	4.18188e-06
VIT_01s0010g00390.1	8.98775	4.31917e-07
VIT_18s0001g05220.2	9.00196	2.95744e-06
VIT_07s0129g00180.3	9.01457	0.0235326
VIT_04s0008g05700.3	9.01546	8.88355e-07
VIT_11s0016g03740.3	9.01945	7.20472e-07
VIT_06s0004g02770.3	9.03387	0.00142268
VIT_08s0007g01150.2	9.086	2.0857e-07
VIT_17s0000g01810.9	9.08631	0.00123591
VIT_14s0068g02080.2	9.12002	1.71289e-07
VIT_13s0067g00660.3	9.12844	0.00102552
VIT_05s0020g02000.1	9.1429	0.000842478
VIT_05s0020g04090.1	9.15789	1.4666e-07
VIT_08s0007g00940.5	9.16464	0.000925061
VIT_19s0090g01260.2	9.17228	0.00248755
VIT_12s0059g02150.3	9.17703	8.96391e-07
VIT_05s0020g04070.4	9.17709	7.04475e-07
VIT_12s0028g00560.4	9.1792	5.77705e-08
VIT_00s0264g00040.3	9.20587	2.78633e-07
VIT_04s0044g01880.5	9.20895	1.59593e-07
VIT_14s0066g00270.3	9.24934	0.000802678
VIT_13s0019g01870.1	9.25596	3.58424e-08
VIT_02s0012g02190.2	9.26731	5.32884e-07
VIT_14s0066g00790.5	9.2772	0.000668981
VIT_14s0066g01420.1	9.28353	4.01119e-75
VIT_03s0038g04270.2	9.31791	0.000545165
VIT_07s0005g02110.6	9.33137	2.19407e-08
VIT_16s0039g01480.4	9.34275	0.000582523
VIT_17s0000g01460.1	9.35449	0.0137501
VIT_12s0028g03240.4	9.35712	1.65537e-08
VIT_08s0007g03900.3	9.38278	1.58102e-08
VIT_01s0011g03330.1	9.38541	0.000886827
VIT_01s0244g00060.2	9.39883	7.85459e-09
VIT_17s0000g09480.2	9.46953	0.000396936
VIT_12s0035g01910.1	9.4971	0.000313078
VIT_18s0001g13230.2	9.49741	0.000462983
VIT_13s0158g00420.2	9.49893	0.000362674
VIT_01s0026g01190.3	9.50821	2.12381e-09
VIT_08s0007g08700.1	9.55458	7.55479e-10
VIT_11s0016g05490.1	9.55862	1.64968e-08
VIT_13s0064g00970.3	9.57435	0.000311863
VIT_11s0065g00160.4	9.58213	1.41487e-09
VIT_13s0064g01350.4	9.61479	0.0100874
VIT_08s0007g07020.2	9.61528	4.24174e-09
VIT_12s0059g02150.1	9.64187	0.0107405
VIT_04s0008g00840.8	9.6537	1.24763e-09
VIT_04s0044g01880.3	9.65755	3.13046e-10
VIT_19s0014g03510.3	9.71514	2.23805e-10
VIT_18s0001g08280.2	9.7646	2.22402e-10
VIT_15s0024g00850.1	9.77091	0.000197536
VIT_01s0026g00920.2	9.77179	1.02879e-09
VIT_05s0020g04640.3	9.82345	0.000128955
VIT_04s0044g01880.4	9.86761	4.88978e-09
VIT_18s0001g07470.3	9.89825	1.26615e-11
VIT_11s0078g00440.2	9.91765	7.48384e-12
VIT_04s0008g04890.4	9.92216	0.0001333
VIT_11s0052g01700.1	9.92507	0.000145717
VIT_18s0001g03910.2	9.96556	1.79208e-12
VIT_01s0026g01590.5	9.97011	7.01077e-12
VIT_07s0141g00390.4	9.97575	9.80867e-13
VIT_07s0031g02390.1	9.99551	4.24449e-12
VIT_15s0021g00980.3	10.0228	6.00468e-11
VIT_18s0001g10430.4	10.0327	1.08168e-10
VIT_07s0005g00770.1	10.043	0.00588642
VIT_07s0005g03780.1	10.0727	0.00555356
VIT_02s0025g01480.1	10.0727	0.000120785
VIT_04s0008g03770.2	10.0793	7.76827e-13
VIT_18s0001g03250.4	10.1024	5.46735e-05
VIT_08s0007g00530.5	10.1152	4.85871e-05
VIT_03s0063g02000.5	10.1254	6.6273e-05
VIT_18s0001g10700.3	10.1395	9.49476e-13
VIT_19s0090g00690.1	10.1507	3.17157e-10
VIT_06s0004g03810.2	10.2539	2.40555e-13
VIT_12s0028g02510.3	10.3644	1.08e-14
VIT_09s0002g02450.5	10.5908	4.91738e-19
VIT_06s0004g01210.2	10.5953	6.5972e-05
VIT_11s0016g03740.2	10.6466	2.02307e-18
VIT_13s0019g02440.2	10.6918	9.02952e-20
VIT_14s0060g02170.1	10.7711	9.42871e-79
VIT_01s0010g02080.1	10.8715	3.4569e-17
VIT_13s0019g04010.1	11.1329	0.00192256
VIT_12s0028g02140.1	11.359	9.54071e-34
VIT_05s0020g02280.1	11.4058	8.69295e-35
VIT_15s0021g01160.1	11.8189	5.09776e-49
VIT_06s0004g05650.3	12.0609	1.36923e-34
VIT_01s0127g00700.1	12.1278	7.97802e-63
VIT_14s0066g02350.1	12.2901	2.9895e-74
VIT_18s0122g00180.1	12.9479	4.67889e-97

## Sheet: Supplementary Table 4
Supplementary Tables 4. Genes that were downregulated under the exprimental conditions and used threshold (LogFC>1.5 and FDR<0.05).
T0 >T15	logFC	FDR		T15 < TC	logFC	FDR		T0>TC	logFC	FDR		Anerobic stress related genes (T15<T0 and T15<TC)	cold stress related genes (T15<T0 and TC<T0)
VIT_218s0072g01170.1	-11.9203	9.06598e-53		VIT_215s0046g02510.1	12.0912	1.73e-34		VIT_211s0016g03000.5	-13.0528	1.28837e-143		VIT_218s0001g00060	VIT_218s0072g01170
VIT_205s0102g00260.1	-11.1826	0.00173885		VIT_209s0002g01480.2	11.449	3.28e-29		VIT_207s0031g02250.1	-13.0418	7.83014e-145		VIT_201s0010g01230	VIT_205s0102g00260
VIT_218s0001g00060.1	-10.9127	4.72371e-06		VIT_201s0010g01230.1	11.3425	2.33e-29		VIT_204s0023g02950.3	-12.8707	4.47964e-130		VIT_204s0008g01460	VIT_204s0023g00920
VIT_201s0010g01230.1	-10.8651	1.44107e-22		VIT_211s0016g04210.1	11.237	1.35e-20		VIT_218s0072g01170.1	-12.0492	6.67639e-60		VIT_211s0016g04210	VIT_204s0023g01990
VIT_218s0089g00410.9	-10.7857	4.584e-16		VIT_207s0104g00390.1	10.5656	8.27e-17		VIT_212s0035g01090.4	-11.4556	8.42534e-37		VIT_205s0020g02320	VIT_219s0014g00300
VIT_210s0116g00940.3	-10.6088	1.5004e-18		VIT_204s0044g01090.1	10.5141	4.61e-17		VIT_205s0102g00260.1	-11.3068	0.00137723		VIT_208s0007g04700	VIT_217s0000g00860
VIT_219s0138g00140.3	-10.6064	1.30891e-17		VIT_205s0020g00470.1	10.4883	1.17e-17		VIT_214s0006g03120.8	-10.8138	7.69005e-06		VIT_208s0007g05930	VIT_211s0016g00100
VIT_204s0008g01460.1	-10.442	1.5242e-17		VIT_219s0138g00140.3	10.4602	6.19e-16		VIT_208s0007g01460.6	-10.5812	1.02343e-18		VIT_209s0002g01480	VIT_213s0158g00140
VIT_211s0016g04210.1	-10.2469	0.000580579		VIT_213s0067g03850.1	10.435	3.83e-05		VIT_204s0008g05780.2	-10.362	4.96401e-16		VIT_211s0118g00240	VIT_208s0007g07020
VIT_204s0023g00920.5	-10.0901	0.0062246		VIT_208s0007g06370.2	10.3687	4.44e-05		VIT_204s0023g00920.5	-10.2163	0.0050104		VIT_218s0122g01280	VIT_206s0004g01820
VIT_205s0020g02320.2	-10.0685	7.57613e-05		VIT_212s0034g02360.2	10.2647	2.48e-12		VIT_204s0023g01990.7	-10.1923	3.56495e-13		VIT_212s0059g01680	VIT_206s0004g00070
VIT_204s0023g01990.7	-10.0652	1.75651e-12		VIT_208s0032g00110.3	10.2256	5.09e-14		VIT_219s0090g00690.9	-10.0559	7.49921e-05		VIT_208s0007g06370	VIT_214s0060g00360
VIT_208s0007g04700.4	-9.94785	2.10534e-12		VIT_207s0191g00250.3	10.2113	7.72e-12		VIT_219s0014g00300.1	-9.97076	6.46291e-12		VIT_214s0068g01120	VIT_214s0066g01870
VIT_208s0007g05930.4	-9.86676	0.00785058		VIT_201s0011g00910.4	10.1536	3.51e-10		VIT_201s0011g00070.4	-9.9613	6.93372e-08		VIT_212s0034g02360	VIT_205s0020g00740
VIT_209s0002g01480.2	-9.85204	0.00012695		VIT_212s0059g01680.1	10.1186	8.13e-12		VIT_217s0000g00860.2	-9.86454	0.00756333		VIT_206s0009g03240	VIT_214s0060g02400
VIT_211s0118g00240.3	-9.84737	1.70137e-06		VIT_211s0118g00240.3	10.0742	0.00910075		VIT_204s0008g03850.1	-9.84601	0.000146546		VIT_206s0004g01770	VIT_218s0001g01030
VIT_219s0014g00300.1	-9.84332	3.1109e-11		VIT_218s0001g04770.1	10.0413	2.51e-10		VIT_203s0038g02590.2	-9.77134	5.46193e-08		VIT_217s0000g01130	VIT_206s0004g06590
VIT_201s0182g00040.4	-9.76365	2.91876e-08		VIT_218s0122g00160.2	9.97807	0.000148678		VIT_218s0122g00330.2	-9.74974	2.44894e-10		VIT_216s0098g01720	VIT_204s0008g01340
VIT_217s0000g00860.2	-9.73837	0.00970304		VIT_204s0008g01460.1	9.95549	1.53e-10		VIT_216s0039g01030.1	-9.74378	1.7124e-08		VIT_218s0001g08280	VIT_207s0005g01740
VIT_218s0122g01280.3	-9.72719	6.06486e-10		VIT_216s0039g01480.11	9.93499	0.00235286		VIT_218s0001g11120.1	-9.63938	2.30185e-09		VIT_201s0150g00620	VIT_208s0007g07950
VIT_212s0059g01680.1	-9.70222	0.000293807		VIT_201s0146g00130.3	9.86801	1.78e-10		VIT_215s0046g00260.2	-9.55096	6.97264e-09		VIT_219s0085g01200	VIT_208s0007g04160
VIT_208s0007g06370.2	-9.68525	0.0103765		VIT_204s0023g00310.3	9.81632	6.31e-11		VIT_202s0025g03220.1	-9.53657	1.21771e-07		VIT_202s0025g04770	VIT_207s0031g02340
VIT_213s0019g04200.5	-9.60882	3.16943e-08		VIT_204s0044g01395.1	9.77853	0.000308472		VIT_213s0147g00220.2	-9.53387	0.00063143		VIT_213s0067g03850	VIT_202s0025g01330
VIT_214s0068g01120.1	-9.58554	1.35792e-09		VIT_218s0001g08280.3	9.74492	2.04e-10		VIT_211s0016g00100.5	-9.44717	0.000376465		VIT_201s0011g00910	VIT_201s0137g00580
VIT_210s0003g04880.1	-9.56093	0.000290936		VIT_211s0118g00560.1	9.6526	2.84e-05		VIT_213s0158g00140.3	-9.43566	0.0118515		VIT_219s0014g03360	VIT_204s0069g00930
VIT_212s0034g02360.2	-9.54506	0.000325886		VIT_218s0157g00020.4	9.61568	0.0156001		VIT_215s0046g03360.1	-9.40009	0.0123345		VIT_205s0020g02450	VIT_218s0001g12500
VIT_210s0003g02860.1	-9.53504	0.0124441		VIT_203s0132g00210.1	9.59271	0.0159748		VIT_216s0039g02260.4	-9.38719	1.53371e-06		VIT_205s0020g01110	VIT_207s0031g00590
VIT_206s0009g03240.1	-9.42666	0.000436992		VIT_208s0007g05930.4	9.591	2e-09		VIT_215s0046g01510.2	-9.36742	0.000940808		VIT_217s0000g01810	VIT_217s0000g08170
VIT_211s0016g00100.5	-9.31691	0.000582523		VIT_206s0009g03240.1	9.57182	0.000456758		VIT_218s0001g14100.2	-9.36591	0.000479613		VIT_219s0014g01860	VIT_212s0028g03410
VIT_213s0158g00140.3	-9.31156	0.0153881		VIT_218s0122g01280.3	9.45977	0.000635368		VIT_203s0017g00990.2	-9.35859	0.0143754		VIT_215s0046g02450	VIT_207s0031g00190
VIT_218s0089g00410.3	-9.28625	6.58604e-07		VIT_209s0002g03930.2	9.44974	1.72e-08		VIT_209s0002g08430.2	-9.35355	0.000542826		VIT_207s0191g00250	VIT_205s0049g01180
VIT_212s0035g01840.3	-9.26604	0.000691491		VIT_206s0009g00440.2	9.43727	4.55e-08		VIT_208s0007g05080.1	-9.3006	0.000580387		VIT_208s0040g00050	VIT_211s0016g05560
VIT_206s0004g01770.1	-9.25537	7.26252e-07		VIT_206s0061g01180.1	9.43437	9.14e-07		VIT_209s0002g08370.4	-9.28241	0.000562327		VIT_210s0116g01730	VIT_208s0007g08960
VIT_206s0004g06290.1	-9.24168	5.11626e-08		VIT_205s0020g02450.1	9.38092	1.62e-08		VIT_204s0069g00800.7	-9.26414	1.83813e-05		VIT_208s0007g03600	VIT_201s0150g00460
VIT_204s0008g00600.1	-9.22875	4.78854e-08		VIT_210s0116g00940.3	9.3579	0.00076385		VIT_207s0031g02340.1	-9.25358	1.92951e-05		VIT_205s0062g00010	VIT_208s0007g02020
VIT_217s0000g01130.4	-9.21895	0.0181849		VIT_203s0038g02100.2	9.35387	1.53e-08		VIT_208s0007g07020.7	-9.24166	0.0150674		VIT_218s0076g00250	VIT_215s0024g00050
VIT_216s0098g01720.2	-9.20708	2.48233e-07		VIT_205s0020g04440.1	9.35298	0.0210466		VIT_202s0025g04160.1	-9.21716	4.54978e-05		VIT_210s0071g01030	VIT_206s0061g01060
VIT_218s0001g08280.3	-9.17452	7.41617e-08		VIT_210s0071g01030.4	9.2917	0.000894461		VIT_212s0028g00590.5	-9.214	0.00219554		VIT_214s0066g00350	VIT_211s0016g01400
VIT_209s0002g00300.2	-9.15058	0.000973377		VIT_218s0001g12220.3	9.26876	0.000978966		VIT_206s0004g01820.4	-9.20453	0.000270151		VIT_213s0019g04320	VIT_219s0014g03850
VIT_201s0150g00620.4	-9.14289	0.000939301		VIT_204s0008g03330.6	9.25901	0.00096085		VIT_205s0020g02870.1	-9.15154	5.85354e-07		VIT_219s0014g03080	VIT_212s0057g01260
VIT_208s0007g07020.7	-9.11759	0.0194548		VIT_218s0157g00020.3	9.22517	0.00108284		VIT_208s0056g00260.1	-9.14382	0.000941946		VIT_205s0062g00930	VIT_212s0035g01260
VIT_208s0058g00640.1	-9.11688	1.19167e-07		VIT_217s0000g07150.11	9.21165	0.00112732		VIT_214s0068g01650.5	-9.13854	2.96183e-07		VIT_208s0007g07500	VIT_217s0000g09670
VIT_219s0085g01200.2	-9.1134	0.00165288		VIT_205s0020g02070.1	9.20337	1.13e-06		VIT_204s0023g03150.2	-9.1385	0.00097845		VIT_200s0231g00050	VIT_214s0066g00810
VIT_213s0019g02370.1	-9.08716	3.6766e-07		VIT_201s0150g00090.2	9.1973	0.00182805		VIT_214s0108g00150.5	-9.13667	2.00709e-05		VIT_211s0103g00650	VIT_216s0098g00810
VIT_202s0025g04770.3	-9.08707	5.46797e-07		VIT_204s0008g05090.5	9.18461	0.0257575		VIT_216s0098g00610.1	-9.10843	0.0179873		VIT_208s0056g00320	VIT_202s0012g00910
VIT_202s0025g04160.1	-9.08633	7.37606e-05		VIT_218s0001g00060.1	9.11048	0.00144184		VIT_219s0015g01210.3	-9.10719	2.19757e-07		VIT_212s0059g02350	VIT_217s0000g05210
VIT_206s0004g01820.4	-9.07274	0.000408274		VIT_202s0025g04900.3	9.07062	1.49e-06		VIT_214s0060g00360.6	-9.0986	0.00317899		VIT_212s0035g01900	VIT_206s0009g01790
VIT_213s0067g03850.1	-9.0695	0.0207964		VIT_206s0004g01770.1	9.05183	0.00170415		VIT_206s0004g00950.1	-9.03795	0.0194577		VIT_213s0019g03330	VIT_200s0267g00030
VIT_206s0004g00070.1	-9.05242	2.71602e-07		VIT_218s0089g01060.2	9.0371	0.0307347		VIT_214s0066g00610.2	-9.02527	0.0199238		VIT_200s0259g00070	VIT_211s0016g03860
VIT_212s0059g02450.5	-9.05063	0.00124172		VIT_206s0061g01180.2	9.02849	0.00177543		VIT_205s0020g00740.5	-9.0166	0.0026376		VIT_202s0025g04900	VIT_204s0079g00650
VIT_201s0011g00910.4	-9.0352	0.00133912		VIT_213s0019g03630.2	8.98829	0.00197701		VIT_214s0060g02400.2	-9.00699	0.0201558		VIT_202s0236g00040	VIT_206s0009g00810
VIT_202s0025g04160.8	-9.02097	4.18534e-07		VIT_201s0026g01480.1	8.97996	0.00201832		VIT_212s0059g01570.4	-9.00697	4.44966e-06		VIT_208s0007g06490	VIT_204s0008g04060
VIT_219s0014g03360.3	-8.98938	0.00135303		VIT_204s0023g02830.2	8.9712	0.00218358		VIT_210s0003g00250.6	-8.97943	1.53e-06		VIT_208s0032g00110	VIT_218s0001g12510
VIT_208s0058g00620.7	-8.97824	0.00150453		VIT_204s0044g01180.2	8.8841	1.86e-06		VIT_206s0004g06590.2	-8.89391	0.0254358		VIT_204s0023g01400	VIT_210s0003g03500
VIT_204s0023g03240.2	-8.97364	4.68221e-37		VIT_208s0007g06490.6	8.86315	9.46e-06		VIT_210s0003g04900.2	-8.88386	0.0025868		VIT_213s0019g01530	VIT_214s0108g01020
VIT_205s0020g02450.1	-8.97178	5.44619e-07		VIT_217s0000g01130.4	8.8418	0.00771441		VIT_204s0008g06600.3	-8.88158	0.001801		VIT_201s0127g00710	VIT_213s0019g02120
VIT_214s0060g00360.6	-8.96454	0.0043461		VIT_219s0014g03360.3	8.8334	3.15e-05		VIT_204s0008g01340.3	-8.87025	0.00194477		VIT_202s0025g01270	VIT_201s0010g01730
VIT_214s0066g01870.1	-8.93728	6.97078e-07		VIT_217s0000g01270.2	8.76273	0.00352115		VIT_207s0005g01740.4	-8.85011	0.0242166		VIT_208s0007g02130	VIT_206s0080g00420
VIT_218s0001g10430.2	-8.90153	0.00222431		VIT_216s0098g00290.1	8.75505	0.003608		VIT_208s0007g07950.7	-8.79591	0.00257486		VIT_201s0011g02820	VIT_210s0116g00370
VIT_205s0020g00740.5	-8.89152	0.00383096		VIT_201s0150g00620.4	8.70531	1.85e-05		VIT_208s0007g04160.3	-8.78272	0.0028508		VIT_216s0039g02040	VIT_212s0059g02240
VIT_214s0060g02400.2	-8.8724	0.0266795		VIT_216s0050g01460.3	8.70119	0.00563917		VIT_211s0016g00490.2	-8.73149	2.79112e-05		VIT_208s0007g03270	VIT_208s0007g00440
VIT_204s0044g01395.1	-8.85425	0.0021161		VIT_205s0020g02320.7	8.69245	7.45e-05		VIT_204s0023g00130.3	-8.72215	0.00283823		VIT_209s0002g03930	VIT_203s0063g01930
VIT_204s0023g01630.2	-8.84511	1.65086e-06		VIT_207s0104g00760.1	8.67837	1.72e-05		VIT_216s0039g01460.4	-8.70953	0.00494345		VIT_208s0007g06530	VIT_205s0051g00590
VIT_218s0001g01030.5	-8.81325	0.00245109		VIT_219s0014g01860.1	8.66364	0.0470629		VIT_203s0038g00250.2	-8.69718	1.77053e-05		VIT_204s0044g01180	VIT_217s0053g00990
VIT_213s0139g00360.3	-8.80985	2.04139e-06		VIT_215s0046g02450.2	8.6396	4.15e-05		VIT_211s0065g01010.5	-8.66483	8.27943e-06		VIT_217s0000g05320	VIT_202s0025g03010
VIT_205s0020g01110.1	-8.79521	3.2541e-06		VIT_217s0000g05320.4	8.63617	2.34e-05		VIT_201s0137g00580.1	-8.61765	9.73768e-06		VIT_206s0009g00440	VIT_208s0007g02800
VIT_218s0089g00410.6	-8.79335	1.63094e-05		VIT_212s0034g01790.4	8.63604	0.0484215		VIT_208s0007g03020.1	-8.60701	0.0357657		VIT_214s0060g01980	VIT_202s0025g01370
VIT_201s0137g00740.1	-8.77375	3.54539e-06		VIT_208s0007g03270.1	8.61808	4.48e-05		VIT_203s0063g01970.1	-8.60287	2.70946e-05		VIT_204s0023g00310	VIT_209s0018g01360
VIT_206s0004g06590.2	-8.76789	0.0321264		VIT_200s0252g00130.4	8.6129	0.0112665		VIT_208s0040g00100.1	-8.57986	1.2809e-05		VIT_205s0049g02310	VIT_203s0063g02530
VIT_218s0001g03910.1	-8.76762	5.10156e-06		VIT_202s0025g04770.3	8.60399	0.00713654		VIT_205s0020g01380.6	-8.57636	0.00346229		VIT_218s0001g01930	VIT_214s0068g00360
VIT_211s0016g03890.5	-8.75906	4.06195e-06		VIT_210s0116g01730.2	8.58201	0.00651714		VIT_210s0116g01770.3	-8.52224	0.00400036		VIT_206s0061g01180	VIT_205s0020g03760
VIT_206s0009g01320.2	-8.74465	0.0027105		VIT_201s0127g00430.8	8.5695	0.0288491		VIT_218s0001g04420.2	-8.48895	0.0410994		VIT_203s0038g03200	VIT_208s0007g05400
VIT_204s0008g01340.3	-8.74109	0.00287907		VIT_201s0026g01960.2	8.5441	0.00720601		VIT_207s0031g00600.5	-8.48824	0.00521496		VIT_205s0020g02070	VIT_208s0007g05480
VIT_217s0000g01810.2	-8.73757	0.0034683		VIT_211s0016g02580.5	8.54236	0.00559871		VIT_204s0069g00930.3	-8.48056	0.00459952		VIT_204s0008g06380	VIT_200s0525g00050
VIT_207s0005g01740.4	-8.71555	0.0325804		VIT_204s0008g04690.3	8.53928	0.00632359		VIT_208s0007g06820.1	-8.45411	0.00488926		VIT_201s0026g00690	VIT_202s0025g02080
VIT_204s0023g00920.2	-8.70633	0.000143554		VIT_202s0025g04160.8	8.53899	0.00587745		VIT_202s0025g03670.5	-8.4178	0.00542621		VIT_215s0048g02080	VIT_208s0007g00950
VIT_219s0014g01860.1	-8.68727	0.00361748		VIT_202s0025g02760.3	8.53246	0.00570156		VIT_202s0025g01980.1	-8.4154	0.00559976		VIT_214s0081g00070	VIT_212s0059g00770
VIT_208s0007g07950.7	-8.6674	0.00372209		VIT_218s0041g01750.3	8.53136	0.00631413		VIT_202s0025g02770.2	-8.40391	0.0412531		VIT_217s0000g00830	VIT_210s0003g02900
VIT_208s0007g04160.3	-8.65819	0.00400492		VIT_201s0011g02820.3	8.52664	3.9e-05		VIT_204s0008g06330.4	-8.39569	0.00540862		VIT_208s0007g07970	VIT_208s0007g08540
VIT_214s0068g00940.5	-8.65161	2.42345e-05		VIT_212s0034g02380.4	8.49743	3.48e-05		VIT_202s0241g00160.2	-8.39388	3.91733e-05		VIT_210s0003g02190	VIT_212s0028g01840
VIT_212s0057g00940.6	-8.6223	8.2568e-06		VIT_209s0054g01780.2	8.49068	0.00751835		VIT_215s0021g02780.8	-8.39037	0.0422659		VIT_205s0020g04700	VIT_218s0001g14780
VIT_211s0016g00490.2	-8.60112	5.39443e-05		VIT_214s0068g01650.4	8.48484	3.29e-05		VIT_212s0028g03940.5	-8.38691	0.00534959		VIT_201s0026g00860	VIT_212s0035g00180
VIT_215s0046g02450.2	-8.57999	3.14447e-05		VIT_213s0074g00150.2	8.46987	0.00800646		VIT_219s0138g00140.4	-8.36047	3.1223e-05		VIT_206s0004g01290	VIT_201s0137g00240
VIT_207s0191g00250.3	-8.56438	0.00487242		VIT_219s0085g01200.2	8.46111	0.00660265		VIT_208s0056g00100.1	-8.34995	0.00852044		VIT_200s0421g00040	VIT_216s0022g00940
VIT_208s0040g00050.2	-8.56371	3.56535e-05		VIT_204s0044g01620.6	8.449	3.79e-05		VIT_207s0141g00310.3	-8.34944	0.00697504		VIT_200s0865g00020	VIT_205s0094g00930
VIT_207s0031g02340.3	-8.55861	0.000252705		VIT_209s0018g01140.6	8.43689	0.00691908		VIT_210s0003g00080.1	-8.34805	0.00558538		VIT_213s0019g03550	VIT_211s0016g04220
VIT_210s0116g01730.2	-8.55699	2.04507e-05		VIT_218s0001g06500.1	8.41587	6.25e-05		VIT_207s0031g00590.2	-8.34205	0.0062629		VIT_214s0108g01440	VIT_213s0064g01260
VIT_202s0025g01330.3	-8.5492	1.48829e-05		VIT_210s0003g02210.5	8.41258	5.81e-05		VIT_201s0150g00090.1	-8.34121	0.0446253		VIT_201s0026g00540	VIT_214s0006g02530
VIT_208s0007g03600.1	-8.53838	0.00469007		VIT_202s0025g00400.3	8.41227	0.000100866		VIT_203s0038g03730.2	-8.34041	0.00665908		VIT_204s0008g04350	VIT_205s0020g03970
VIT_205s0062g00010.2	-8.52491	0.00492463		VIT_217s0000g00830.3	8.39611	0.000357944		VIT_217s0000g08170.3	-8.29979	0.00639733		VIT_204s0008g05090	VIT_203s0038g00950
VIT_201s0137g00580.1	-8.48907	2.24698e-05		VIT_212s0178g00050.4	8.38347	1.16e-14		VIT_215s0021g01530.5	-8.27718	0.0123051		VIT_214s0066g00210	VIT_205s0020g03650
VIT_218s0001g01700.2	-8.48883	0.00499188		VIT_210s0071g00780.6	8.37257	0.00818485		VIT_205s0062g00860.6	-8.27453	0.00943174		VIT_212s0178g00050	VIT_204s0008g05010
VIT_218s0076g00250.3	-8.47013	0.000181522		VIT_213s0019g04320.1	8.36466	0.000118408		VIT_212s0028g03410.3	-8.26228	0.00792418		VIT_204s0008g07250	VIT_219s0014g01770
VIT_210s0071g01030.4	-8.44666	0.0478435		VIT_201s0137g00600.3	8.3629	0.0079154		VIT_208s0105g00330.2	-8.25374	0.0487646		VIT_205s0020g03190	VIT_216s0050g01620
VIT_218s0157g00020.4	-8.4375	0.0457855		VIT_218s0076g00250.4	8.35057	0.00930189		VIT_214s0108g01280.2	-8.2333	0.00708175		VIT_205s0020g00870	VIT_218s0001g14810
VIT_214s0066g00350.1	-8.39045	0.000125267		VIT_213s0019g03550.2	8.32108	0.00918806		VIT_219s0014g00140.4	-8.1841	0.0316881		VIT_218s0001g08530	VIT_207s0005g06090
VIT_213s0019g04130.3	-8.38596	5.67681e-05		VIT_203s0038g03530.2	8.3094	0.0102131		VIT_210s0003g02210.3	-8.17266	0.000152526		VIT_208s0007g06440	VIT_212s0034g01160
VIT_218s0122g01280.2	-8.35351	0.000128237		VIT_219s0090g00270.1	8.30127	0.000112754		VIT_217s0000g08490.3	-8.16256	0.011576		VIT_208s0056g01120	VIT_201s0010g01390
VIT_204s0069g00930.3	-8.35038	0.00658482		VIT_218s0001g11850.2	8.28127	0.000183249		VIT_209s0002g07400.6	-8.16197	0.00889096		VIT_205s0020g01750	VIT_206s0004g07970
VIT_204s0023g03250.5	-8.33897	0.00742794		VIT_212s0034g02240.6	8.2802	0.00978567		VIT_203s0038g03060.2	-8.15833	0.000761399		VIT_208s0007g06430	VIT_212s0055g00810
VIT_213s0019g04320.1	-8.31225	0.000142346		VIT_216s0022g01340.6	8.26916	0.0106375		VIT_216s0100g00690.3	-8.11082	2.29479e-08		VIT_218s0089g00200	VIT_201s0011g00590
VIT_219s0014g03080.2	-8.25641	0.00751194		VIT_208s0040g00050.2	8.26596	0.000105046		VIT_206s0004g05990.2	-8.09046	0.000383308		VIT_202s0025g03140	VIT_219s0014g01780
VIT_206s0004g01770.5	-8.2419	0.00794311		VIT_208s0040g01360.4	8.265	0.000194345		VIT_207s0031g02630.7	-8.06566	0.0167366		VIT_201s0026g02620	VIT_215s0048g02870
VIT_218s0001g12500.2	-8.22818	0.000127144		VIT_206s0009g02790.3	8.25439	0.000409077		VIT_206s0009g03750.4	-8.05049	0.00274306		VIT_218s0072g00830	VIT_205s0049g00480
VIT_205s0062g00930.1	-8.2147	0.000126522		VIT_214s0066g00350.1	8.23469	0.0113157		VIT_207s0031g00190.1	-8.04887	0.0005419		VIT_215s0021g01540	VIT_213s0019g00330
VIT_207s0031g00590.2	-8.21259	0.00885925		VIT_205s0102g00270.2	8.23104	0.000207948		VIT_205s0049g01180.13	-8.04364	0.0165643		VIT_204s0023g00320	VIT_216s0022g02200
VIT_208s0007g07500.4	-8.20818	0.000126187		VIT_202s0025g03560.1	8.22417	0.0280384		VIT_205s0020g02030.1	-8.04084	0.0126844		VIT_202s0087g00840	VIT_213s0019g01650
VIT_208s0007g07020.6	-8.19402	1.42722e-11		VIT_201s0011g04090.4	8.21795	0.0114652		VIT_211s0016g05560.2	-8.03168	0.0106345		VIT_214s0108g00930	VIT_215s0021g02510
VIT_209s0018g00290.2	-8.19291	0.00923717		VIT_203s0038g03200.3	8.19586	0.000137218		VIT_212s0059g00770.4	-8.01191	0.00246013		VIT_211s0016g04720	VIT_207s0031g02250
VIT_217s0000g08170.3	-8.17215	0.00934793		VIT_208s0007g04700.4	8.18516	0.0116729		VIT_214s0036g00330.1	-8.00768	0.00133455		VIT_214s0066g02410	VIT_215s0046g00660
VIT_204s0008g03060.2	-8.16611	0.00963606		VIT_217s0000g01810.6	8.18417	0.0116669		VIT_209s0054g00980.4	-7.9693	0.001203		VIT_204s0008g05900	VIT_209s0054g01220
VIT_206s0004g05430.2	-8.13981	0.000247042		VIT_212s0059g02350.1	8.17639	0.000267075		VIT_204s0008g04190.2	-7.95781	0.0138679		VIT_206s0061g00240	VIT_210s0003g02120
VIT_210s0003g02850.2	-8.13907	0.0104005		VIT_206s0004g07860.1	8.14664	0.0163513		VIT_208s0007g04290.6	-7.95116	0.0148263		VIT_213s0064g00380	VIT_218s0001g05300
VIT_212s0028g03410.3	-8.13709	0.0106876		VIT_214s0083g00790.2	8.14572	0.000402634		VIT_217s0000g01160.2	-7.9509	0.013821		VIT_201s0011g01790	VIT_204s0044g00310
VIT_200s0231g00050.1	-8.13564	0.0139918		VIT_200s0231g00050.1	8.14514	0.0130671		VIT_215s0045g01090.4	-7.93853	0.00139729		VIT_204s0008g03930	VIT_201s0011g02720
VIT_204s0043g01010.1	-8.07121	0.0121465		VIT_205s0049g02310.2	8.13222	0.000569127		VIT_208s0007g02020.1	-7.93639	0.0130553		VIT_214s0060g01190	VIT_214s0030g01300
VIT_211s0103g00650.3	-8.05073	0.0198348		VIT_211s0016g05760.5	8.12969	0.0135051		VIT_204s0023g00130.6	-7.90839	0.0442622		VIT_208s0040g00630	VIT_201s0011g06405
VIT_218s0001g06500.1	-8.01847	0.000399691		VIT_210s0042g01250.5	8.12786	0.000531691		VIT_211s0016g03860.17	-7.89216	0.0182756		VIT_218s0164g00100	VIT_208s0007g07600
VIT_208s0056g00320.2	-7.99577	0.000855371		VIT_206s0009g01320.2	8.10978	0.000299013		VIT_215s0024g00050.1	-7.88778	0.0170766		VIT_200s0227g00140	VIT_201s0010g03910
VIT_212s0059g02350.1	-7.98793	0.000329931		VIT_219s0014g01930.2	8.08628	0.000336691		VIT_204s0023g03180.2	-7.84976	0.019184		VIT_205s0077g01670	VIT_209s0002g00320
VIT_212s0035g01900.2	-7.97118	0.0170745		VIT_215s0045g00370.3	8.08325	0.00038637		VIT_211s0016g01400.1	-7.83782	0.000841921		VIT_208s0007g05060	VIT_213s0019g04900
VIT_213s0019g03330.3	-7.96588	0.000622762		VIT_209s0054g00830.5	8.08087	0.000452827		VIT_208s0007g09000.3	-7.83739	0.000946376		VIT_215s0046g00480	VIT_201s0010g00510
VIT_200s0259g00070.2	-7.9657	0.0138548		VIT_201s0026g01790.4	8.07575	0.00107045		VIT_219s0014g03850.1	-7.83411	0.0162426		VIT_219s0093g00580	VIT_213s0106g00690
VIT_208s0007g07920.1	-7.94996	0.0151607		VIT_218s0001g03230.3	8.07474	0.000296259		VIT_208s0007g08160.2	-7.83014	0.0183355		VIT_218s0001g13210	VIT_213s0067g02930
VIT_202s0025g04900.3	-7.93968	0.000440561		VIT_219s0090g00230.2	8.0738	0.000263128		VIT_212s0057g01260.2	-7.82833	0.000710026		VIT_201s0010g02440	VIT_218s0001g10605
VIT_202s0236g00040.2	-7.93731	0.000466195		VIT_206s0080g00900.2	8.05031	0.0147972		VIT_204s0044g01395.8	-7.79561	0.0187213		VIT_215s0048g02970	VIT_210s0116g00560
VIT_207s0031g00190.1	-7.92293	0.000905216		VIT_216s0098g00220.2	8.04466	0.000310154		VIT_212s0035g01260.1	-7.77861	0.0172656		VIT_206s0080g00250	VIT_200s0386g00050
VIT_208s0007g06490.6	-7.92291	0.00058534		VIT_218s0072g01130.1	8.04345	0.0152337		VIT_219s0014g00210.3	-7.76668	3.22366e-09		VIT_210s0003g03750	VIT_218s0072g01110
VIT_206s0009g03750.4	-7.92239	0.00410961		VIT_206s0009g03520.3	8.04187	0.000429519		VIT_219s0090g01310.9	-7.76495	0.000984731		VIT_201s0011g01300	VIT_216s0022g00870
VIT_205s0049g01180.6	-7.91301	0.015501		VIT_201s0011g06290.4	8.04092	0.00172947		VIT_208s0056g00440.4	-7.76232	0.0211604		VIT_204s0008g05210	VIT_202s0087g01010
VIT_211s0016g05560.2	-7.90313	0.0149093		VIT_208s0007g02200.5	8.03751	0.0165242		VIT_218s0001g00380.5	-7.73787	0.0238974		VIT_202s0012g01440	VIT_210s0071g00330
VIT_214s0068g00970.2	-7.89904	0.00056676		VIT_215s0048g00240.2	8.03122	0.0154675		VIT_208s0058g00450.1	-7.7032	0.019465		VIT_205s0049g01240	VIT_203s0017g01280
VIT_208s0032g00110.3	-7.89122	0.000553404		VIT_208s0007g06530.4	8.02385	0.000378295		VIT_217s0000g09670.2	-7.70279	0.0194785		VIT_218s0001g08270	VIT_205s0020g01100
VIT_204s0079g00200.7	-7.83895	0.000644723		VIT_214s0060g02290.3	8.02137	0.0167574		VIT_218s0089g00410.8	-7.66748	0.00118909		VIT_207s0129g01040	VIT_218s0001g11430
VIT_208s0007g08960.8	-7.82318	0.0192813		VIT_211s0016g05630.2	8.01004	0.0169503		VIT_202s0025g03480.3	-7.66504	0.0230694		VIT_208s0058g00490	VIT_215s0046g00240
VIT_201s0150g00460.1	-7.82091	0.00166217		VIT_215s0048g00720.3	7.97877	0.000402634		VIT_214s0066g00810.2	-7.66432	0.0210732		VIT_204s0008g02930	VIT_211s0052g00260
VIT_208s0007g02020.1	-7.80839	0.0176491		VIT_208s0040g00670.3	7.96496	0.000691565		VIT_218s0001g06500.3	-7.66173	0.0226586		VIT_211s0052g01250	VIT_218s0001g11120
VIT_218s0001g02440.12	-7.80839	0.0176492		VIT_206s0009g03750.2	7.92799	0.0182881		VIT_204s0008g05020.2	-7.65928	0.00132445		VIT_202s0025g02270	VIT_211s0016g04270
VIT_219s0014g01430.1	-7.79689	0.000899109		VIT_205s0049g01360.1	7.92017	0.0207241		VIT_201s0026g02280.1	-7.65624	0.0236296		VIT_218s0001g10830	VIT_200s0225g00060
VIT_204s0023g01400.8	-7.79432	0.019737		VIT_205s0077g01480.1	7.91916	0.0188565		VIT_211s0016g02860.2	-7.64758	0.00237872		VIT_214s0108g01560	VIT_217s0000g03260
VIT_213s0019g01530.3	-7.79217	0.000707295		VIT_214s0068g00420.10	7.91128	0.00060763		VIT_205s0077g00820.3	-7.63687	0.0248827		VIT_211s0118g00520	VIT_212s0057g00700
VIT_201s0127g00710.7	-7.7766	0.00550894		VIT_218s0001g09710.2	7.9096	0.0192826		VIT_213s0067g00110.1	-7.63078	0.00138986		VIT_206s0004g04030	VIT_218s0001g05690
VIT_202s0025g01270.2	-7.77612	0.00118413		VIT_218s0001g01930.1	7.90906	0.0402551		VIT_218s0001g15270.2	-7.62016	0.0258374		VIT_205s0020g02360	VIT_214s0171g00180
VIT_215s0024g00050.1	-7.76162	0.0220881		VIT_205s0062g00010.2	7.90806	0.0192774		VIT_219s0090g01780.1	-7.61418	0.00146741		VIT_205s0049g00940	VIT_208s0040g00480
VIT_206s0061g01060.2	-7.75581	0.00326711		VIT_205s0020g03190.6	7.90478	0.000573547		VIT_206s0061g00040.3	-7.60924	0.0257413		VIT_208s0058g01210	VIT_200s0218g00220
VIT_217s0000g01810.4	-7.74437	0.0227401		VIT_202s0025g01270.2	7.89633	0.0263672		VIT_216s0098g00810.6	-7.60496	0.0367322		VIT_201s0010g01760	VIT_215s0024g00910
VIT_200s0567g00060.1	-7.74128	0.00130111		VIT_206s0061g00240.1	7.88368	0.000679771		VIT_202s0012g00910.2	-7.60482	0.0254618		VIT_201s0026g02260	VIT_212s0059g01240
VIT_215s0024g00860.1	-7.73817	0.000876155		VIT_217s0000g07760.3	7.87612	0.00106136		VIT_202s0025g04070.2	-7.59963	0.0267013		VIT_216s0100g00510	VIT_217s0000g00460
VIT_208s0007g02130.7	-7.73127	6.74263e-09		VIT_218s0001g01270.3	7.87134	0.0227076		VIT_214s0066g00840.1	-7.59084	0.0457822		VIT_217s0000g07580	VIT_201s0026g01090
VIT_201s0011g02820.3	-7.72256	0.0218648		VIT_206s0004g01290.2	7.871	0.0246613		VIT_206s0004g01830.2	-7.56821	0.00303264		VIT_218s0001g10510	VIT_201s0010g00020
VIT_211s0016g01400.1	-7.70909	0.00128536		VIT_208s0056g00320.2	7.85602	0.000804727		VIT_206s0009g01790.6	-7.56263	0.0273344		VIT_217s0000g06630	VIT_206s0061g00680
VIT_219s0014g03850.1	-7.70648	0.021157		VIT_214s0068g01120.1	7.85548	0.023439		VIT_206s0004g04570.1	-7.54701	0.00141059		VIT_204s0023g01270	VIT_206s0061g00730
VIT_212s0057g01260.2	-7.70008	0.00108379		VIT_206s0004g04630.2	7.85507	0.0258891		VIT_205s0020g02080.1	-7.54549	0.02843		VIT_201s0026g02210	VIT_203s0063g01880
VIT_201s0026g00050.8	-7.69199	0.00226643		VIT_208s0007g03600.1	7.84821	0.0214269		VIT_206s0080g00890.3	-7.54268	0.0019165		VIT_206s0009g00230	VIT_208s0007g01300
VIT_205s0094g00120.1	-7.68739	0.0231625		VIT_206s0004g00590.3	7.84792	0.000719069		VIT_206s0061g00900.1	-7.51584	0.0291919		VIT_201s0011g04850	VIT_204s0023g02280
VIT_215s0024g00730.5	-7.67826	0.00603715		VIT_201s0127g00710.7	7.84657	0.022118		VIT_200s0267g00030.1	-7.51208	0.00236758		VIT_207s0031g02740	VIT_214s0006g02570
VIT_216s0039g02040.2	-7.67325	0.0250665		VIT_216s0098g01720.2	7.8395	0.0238753		VIT_207s0005g02810.1	-7.50998	0.00213569		VIT_205s0049g01550	VIT_217s0000g06350
VIT_208s0040g00240.2	-7.67274	0.024366		VIT_206s0004g08100.7	7.83091	0.00118142		VIT_205s0094g00930.3	-7.50891	0.0050565		VIT_209s0002g01090	VIT_213s0019g04140
VIT_208s0007g03270.1	-7.66912	0.0217111		VIT_205s0020g00450.9	7.79055	0.00228354		VIT_210s0116g00410.1	-7.50276	0.00234422		VIT_214s0030g01880	VIT_213s0019g04910
VIT_207s0005g00740.1	-7.66641	0.00116269		VIT_205s0020g00360.4	7.77469	0.0248095		VIT_217s0000g07550.4	-7.49524	0.00221105		VIT_207s0005g01370	VIT_218s0122g01260
VIT_212s0035g01260.1	-7.64967	0.0222683		VIT_208s0056g00440.3	7.77438	0.00104752		VIT_204s0079g00650.1	-7.4812	0.0324414		VIT_214s0068g01670	VIT_201s0011g04270
VIT_204s0008g02550.3	-7.64948	0.0245881		VIT_204s0008g05250.1	7.77393	0.00121534		VIT_206s0009g00810.5	-7.47883	0.00251741		VIT_215s0046g01430	VIT_200s0304g00010
VIT_209s0002g03930.2	-7.64754	0.0227163		VIT_208s0007g07970.1	7.7738	0.0257236		VIT_204s0008g04060.2	-7.46599	0.00311095		VIT_212s0059g01180	VIT_215s0046g03600
VIT_208s0007g00380.2	-7.63342	0.0234843		VIT_214s0068g01460.9	7.77349	0.0262104		VIT_218s0001g12510.5	-7.45241	0.00293671		VIT_213s0019g01840	VIT_202s0025g02770
VIT_208s0007g06530.4	-7.62665	0.00284467		VIT_211s0065g00340.4	7.76329	0.00220826		VIT_201s0026g00920.5	-7.44961	0.00304816		VIT_219s0015g01320	VIT_210s0003g03250
VIT_201s0010g01010.2	-7.60979	0.00155929		VIT_217s0000g07360.1	7.76044	0.0282434		VIT_214s0066g00900.2	-7.44075	0.0357323		VIT_213s0019g03620	VIT_213s0019g01890
VIT_208s0007g08770.1	-7.59847	0.00142351		VIT_217s0000g08570.5	7.73926	0.0279771		VIT_210s0003g03500.2	-7.4334	0.0338145		VIT_205s0020g04060	VIT_203s0091g00490
VIT_212s0059g00530.2	-7.58827	0.0276877		VIT_204s0023g01400.7	7.73823	0.0380639		VIT_214s0108g01020.2	-7.42384	0.00353955		VIT_208s0058g00740	VIT_217s0000g01930
VIT_217s0000g09670.2	-7.57359	0.0252894		VIT_206s0004g04150.3	7.7357	0.00119872		VIT_213s0019g02120.1	-7.41686	0.00303463			VIT_208s0007g02470
VIT_204s0044g01180.2	-7.56256	0.0384225		VIT_219s0014g03080.2	7.73286	0.00187475		VIT_214s0083g01140.2	-7.412	0.00426416			VIT_204s0023g02690
VIT_201s0244g00070.2	-7.56098	0.0288274		VIT_208s0007g02130.7	7.71792	0.00150527		VIT_214s0060g01430.8	-7.40577	0.0416241			VIT_203s0038g00940
VIT_217s0000g05320.4	-7.55513	0.0278518		VIT_212s0028g02640.2	7.71654	0.00232086		VIT_219s0027g00700.2	-7.39812	0.00395836			VIT_201s0011g01280
VIT_205s0020g04440.3	-7.55268	0.0315422		VIT_201s0026g00860.4	7.68971	0.0280447		VIT_206s0009g02700.1	-7.39597	0.0433386			VIT_212s0028g02540
VIT_218s0001g05570.3	-7.55151	0.027709		VIT_206s0004g01770.5	7.68806	0.0290678		VIT_207s0031g02690.2	-7.38474	0.0372073			VIT_213s0067g03890
VIT_206s0009g00440.2	-7.54022	0.00247299		VIT_204s0008g04350.3	7.67741	0.00186599		VIT_216s0050g00370.2	-7.37996	0.0358167			VIT_200s0259g00110
VIT_214s0060g01980.8	-7.53968	0.0117741		VIT_201s0011g03820.2	7.66927	0.0287722		VIT_215s0021g00570.1	-7.35907	0.0392224			VIT_206s0004g00990
VIT_218s0089g00410.8	-7.53964	0.00177996		VIT_207s0031g01700.1	7.66588	0.0026184		VIT_219s0014g01310.3	-7.3558	0.036809			VIT_218s0089g00160
VIT_213s0158g00320.2	-7.53909	0.00235982		VIT_211s0016g01410.2	7.65612	0.00159359		VIT_206s0080g00420.1	-7.30646	0.0401029			VIT_205s0049g01860
VIT_214s0066g00810.2	-7.53599	0.0271048		VIT_216s0039g02040.2	7.65386	0.00201043		VIT_203s0088g00500.2	-7.30308	0.0366433			VIT_213s0047g00200
VIT_218s0001g06500.3	-7.53082	0.0289863		VIT_205s0020g04720.3	7.6522	0.02992		VIT_212s0035g01810.2	-7.25492	0.0464141			VIT_200s0941g00020
VIT_204s0023g00310.3	-7.51673	0.0295554		VIT_217s0000g05140.4	7.65037	0.030068		VIT_214s0068g01470.3	-7.25078	0.0408832			VIT_204s0044g00360
VIT_208s0007g02240.3	-7.51594	0.0295487		VIT_217s0000g04170.4	7.64981	0.00279532		VIT_217s0000g01700.7	-7.24386	0.0448915			VIT_201s0011g02930
VIT_218s0001g05180.2	-7.50979	0.0294841		VIT_209s0002g00790.4	7.61651	0.0453166		VIT_204s0044g00530.1	-7.23619	0.0088595			VIT_200s0399g00020
VIT_211s0016g02430.3	-7.50155	0.0304077		VIT_206s0004g05940.1	7.61321	0.0318756		VIT_204s0023g03560.3	-7.22048	0.0478122			VIT_209s0002g02490
VIT_206s0009g02100.1	-7.50056	0.0348251		VIT_208s0007g02240.3	7.60948	0.0323122		VIT_219s0014g03200.8	-7.20966	0.0467572			VIT_201s0011g02710
VIT_200s0131g00010.3	-7.4999	0.00206911		VIT_206s0004g00940.1	7.59744	0.0326041		VIT_207s0031g00450.4	-7.19942	0.0475712			VIT_210s0042g00080
VIT_218s0041g02170.5	-7.4968	0.0295487		VIT_202s0025g04070.7	7.59356	0.00686207		VIT_202s0025g02240.2	-7.19329	0.00790072			VIT_203s0091g00410
VIT_205s0049g02310.2	-7.49323	0.00297701		VIT_200s0421g00040.1	7.58716	0.00269934		VIT_210s0042g01250.4	-7.18532	0.049183			VIT_214s0060g00230
VIT_216s0098g00810.6	-7.47838	0.0448315		VIT_208s0056g00980.5	7.58707	0.00248644		VIT_201s0137g00610.3	-7.18197	0.0487646			VIT_204s0008g05440
VIT_202s0012g00910.2	-7.47812	0.0323629		VIT_202s0025g02270.2	7.58373	0.00308315		VIT_211s0016g01830.2	-7.17476	0.0485335			VIT_203s0038g02230
VIT_217s0000g05210.5	-7.45578	0.00345709		VIT_218s0072g01180.3	7.58197	0.0334907		VIT_201s0011g02960.2	-7.17476	0.0485335			VIT_205s0020g02810
VIT_218s0001g01930.1	-7.45051	0.0405356		VIT_216s0098g00590.2	7.57709	0.0415967		VIT_201s0010g03910.2	-7.17039	0.0466145			VIT_201s0011g04820
VIT_206s0009g01790.6	-7.43341	0.0337712		VIT_218s0122g00970.2	7.57461	0.0349035		VIT_210s0003g03930.6	-7.15514	0.0109548			VIT_200s0398g00020
VIT_218s0001g11590.2	-7.43145	0.00977203		VIT_212s0059g02670.4	7.57426	0.0365988		VIT_206s0004g04910.3	-7.14136	0.0476272			VIT_207s0005g02310
VIT_208s0007g07580.2	-7.4289	0.00328374		VIT_208s0032g01220.5	7.56613	0.00279786		VIT_200s0615g00010.1	-7.11255	0.0498268			VIT_201s0011g00600
VIT_205s0049g01460.4	-7.42728	0.00186181		VIT_219s0085g01180.3	7.56282	0.0345421		VIT_216s0050g02670.3	-7.11255	0.0498268			VIT_206s0004g02850
VIT_205s0062g00780.1	-7.42252	0.00365795		VIT_208s0040g03140.3	7.5549	0.035626		VIT_218s0122g01260.2	-7.11213	0.0497719			VIT_212s0059g01590
VIT_205s0020g02080.1	-7.42071	0.0344657		VIT_217s0000g05680.4	7.54496	0.0375469		VIT_202s0012g01760.2	-7.11036	0.00971672			VIT_200s0480g00070
VIT_204s0043g00720.2	-7.413	0.00423157		VIT_214s0060g01980.8	7.53615	0.0363287		VIT_201s0010g01670.1	-7.0894	0.0112215			VIT_205s0020g00930
VIT_207s0095g00660.2	-7.40285	0.00288669		VIT_209s0002g04860.10	7.52698	0.038372		VIT_208s0007g08540.1	-7.05619	4.47251e-05			VIT_206s0004g03650
VIT_206s0061g01180.1	-7.40282	0.0434375		VIT_218s0089g00410.3	7.51754	0.0382521		VIT_212s0059g00350.1	-7.03943	0.009502			VIT_208s0040g00100
VIT_214s0060g00090.2	-7.39539	0.00357708		VIT_200s0407g00070.3	7.51112	0.0395802		VIT_201s0127g00410.3	-7.03936	0.0146736			VIT_202s0025g00700
VIT_206s0080g00350.5	-7.395	0.0358019		VIT_211s0016g05240.7	7.51059	0.0372769		VIT_219s0014g00460.1	-6.94576	0.0110532			VIT_211s0037g01230
VIT_203s0038g03200.3	-7.39434	0.0356947		VIT_201s0011g05500.5	7.5052	0.00254715		VIT_212s0059g02240.1	-6.93525	0.0382886			VIT_216s0050g00830
VIT_205s0020g02070.1	-7.39026	0.0353264		VIT_204s0008g01990.2	7.50484	0.0382224		VIT_214s0083g00220.2	-6.83797	9.81168e-15			VIT_204s0044g01010
VIT_200s0267g00030.1	-7.38319	0.00350948		VIT_218s0001g07730.2	7.49699	0.0440091		VIT_215s0048g02500.3	-6.82237	0.0142354			VIT_214s0006g02870
VIT_211s0016g03860.6	-7.37924	0.0179165		VIT_215s0046g00160.2	7.49454	0.0389882		VIT_206s0004g05340.3	-6.74926	0.0175663			VIT_219s0015g01620
VIT_201s0150g00020.2	-7.37557	0.0052919		VIT_212s0055g00840.1	7.48429	0.0392024		VIT_208s0007g02800.3	-6.73739	0.0204398			VIT_211s0065g00130
VIT_204s0008g06380.2	-7.37377	0.00335648		VIT_201s0011g00070.3	7.47613	0.00310424		VIT_207s0104g01390.1	-6.7067	0.0181899			VIT_209s0018g01870
VIT_216s0098g01180.2	-7.36233	0.00450483		VIT_205s0020g02130.2	7.46321	0.0461514		VIT_206s0004g05350.1	-6.69554	0.0228159			VIT_205s0020g03170
VIT_201s0026g00690.5	-7.35647	0.00816441		VIT_208s0040g00460.3	7.44073	0.00306369		VIT_215s0048g00550.1	-6.67529	0.0204055			VIT_202s0012g01040
VIT_204s0079g00650.1	-7.35275	0.0398112		VIT_204s0008g06380.2	7.43409	0.00376871		VIT_209s0018g01360.1	-6.66782	0.0197779			VIT_218s0001g00470
VIT_206s0009g00810.5	-7.35082	0.00350489		VIT_200s0227g00060.2	7.4328	0.0424632		VIT_211s0016g05760.6	-6.6406	2.61203e-11			VIT_204s0023g03550
VIT_204s0008g04060.2	-7.33907	0.0046189		VIT_205s0062g00930.1	7.43064	0.0048251		VIT_203s0063g02530.6	-6.62675	0.0229648			VIT_207s0104g01420
VIT_215s0048g02080.4	-7.33799	0.0422527		VIT_212s0035g01900.2	7.42682	0.00444374		VIT_214s0068g00360.1	-6.61813	0.0296955			VIT_212s0142g00160
VIT_214s0081g00070.3	-7.33625	0.00647352		VIT_208s0007g07500.4	7.42604	0.0037047		VIT_218s0001g12500.2	-6.57298	0.000264922			VIT_211s0016g01020
VIT_217s0000g00830.3	-7.3359	0.00382368		VIT_216s0098g01320.2	7.42514	0.0422313		VIT_208s0007g05400.13	-6.56076	0.030932			VIT_200s0253g00040
VIT_208s0007g07970.1	-7.33346	0.0484986		VIT_208s0105g00280.2	7.41155	0.00379922		VIT_210s0071g00330.3	-6.52927	0.032508			VIT_214s0006g02550
VIT_210s0003g02190.3	-7.32649	0.0197716		VIT_218s0122g01280.2	7.41151	0.0443821		VIT_207s0005g06480.5	-6.5281	0.000568302			VIT_219s0085g00740
VIT_218s0001g12510.5	-7.32487	0.00426745		VIT_215s0048g02080.4	7.40761	0.046578		VIT_210s0003g00220.1	-6.49782	0.0305982			VIT_211s0016g04540
VIT_211s0052g00630.1	-7.32304	0.0398112		VIT_203s0038g04400.2	7.39911	0.00449525		VIT_202s0087g00630.2	-6.4947	0.0283088			VIT_218s0001g08710
VIT_205s0020g04700.3	-7.32248	0.0386296		VIT_206s0004g02900.2	7.37253	0.0457348		VIT_200s0824g00020.1	-6.49066	0.0288719			VIT_201s0011g06580
VIT_203s0038g00460.2	-7.31801	0.00493636		VIT_218s0076g00250.3	7.36736	0.00634123		VIT_208s0007g05480.1	-6.45753	0.0308686			VIT_207s0005g00730
VIT_210s0003g03500.2	-7.30896	0.0408482		VIT_200s0259g00070.2	7.36622	0.0070696		VIT_208s0007g00950.1	-6.40295	0.034436			VIT_213s0064g00460
VIT_204s0023g03240.6	-7.3052	1.79802e-14		VIT_202s0236g00040.2	7.35032	0.0044563		VIT_201s0026g02370.1	-6.31981	0.0494417			VIT_209s0018g00300
VIT_201s0026g00860.2	-7.3027	0.0443501		VIT_205s0020g04440.3	7.34799	0.00467999		VIT_208s0058g00104.1	-6.29723	0.0463452			VIT_201s0011g04620
VIT_214s0108g01020.2	-7.29516	0.00503445		VIT_212s0059g01230.4	7.34578	0.00475263		VIT_216s0050g01810.2	-6.24749	0.046032			VIT_202s0109g00230
VIT_202s0087g00130.3	-7.29009	0.0431791		VIT_208s0007g06820.3	7.34438	0.0488507		VIT_211s0016g01880.4	-6.23886	6.34723e-05			VIT_214s0219g00280
VIT_213s0019g02120.1	-7.2884	0.00425859		VIT_208s0007g06390.3	7.34305	0.0485899		VIT_219s0015g01560.1	-6.2321	0.0469612			VIT_211s0118g00390
VIT_217s0053g00750.1	-7.26927	0.0442869		VIT_214s0171g00530.2	7.33887	0.00437385		VIT_216s0039g00970.1	-6.22835	0.0499464			VIT_206s0004g00980
VIT_201s0010g01730.4	-7.26364	0.00902499		VIT_216s0098g00340.3	7.33575	0.0486999		VIT_213s0019g04730.8	-6.19603	0.048175			VIT_204s0023g03610
VIT_216s0050g00780.1	-7.25845	0.00531073		VIT_214s0066g00210.4	7.32431	0.0046964		VIT_208s0007g02020.2	-6.18658	0.0476141			VIT_217s0000g05070
VIT_203s0088g01190.2	-7.20696	0.0114184		VIT_208s0032g00320.4	7.31082	0.00578622		VIT_212s0028g01840.1	-5.93226	0.000271676			VIT_202s0154g00080
VIT_206s0080g00420.1	-7.18209	0.0491884		VIT_208s0040g02600.3	7.29419	0.00934459		VIT_208s0007g08960.6	-5.87468	1.30502e-07			VIT_215s0048g01750
VIT_206s0004g01350.1	-7.17763	0.0482847		VIT_216s0013g01520.7	7.27108	0.00540328		VIT_215s0021g02510.1	-5.81568	0.00468757			VIT_212s0034g01140
VIT_206s0004g08250.4	-7.16415	0.0102435		VIT_212s0028g03240.5	7.26809	0.00699612		VIT_202s0025g02080.1	-5.75557	0.00119641			VIT_201s0150g00250
VIT_202s0025g03230.4	-7.15751	0.0120836		VIT_200s0865g00020.1	7.26537	0.00627059		VIT_207s0129g01090.1	-5.65564	0.0190964			VIT_202s0025g00990
VIT_206s0004g01290.2	-7.14874	0.0481798		VIT_219s0090g01720.4	7.23338	0.0100112		VIT_211s0016g00690.1	-5.64167	1.97628e-06			VIT_216s0050g01920
VIT_214s0036g00570.4	-7.14665	0.00621581		VIT_200s0233g00190.2	7.22531	0.0299823		VIT_218s0001g03250.7	-5.63423	0.000404215			VIT_219s0027g01060
VIT_210s0116g00370.4	-7.13687	0.0101621		VIT_212s0059g01180.2	7.21211	0.00803406		VIT_211s0016g04220.1	-5.62105	1.26405e-07			VIT_212s0059g01150
VIT_218s0041g00270.2	-7.12038	0.00850382		VIT_204s0008g05600.3	7.19945	0.0394172		VIT_201s0011g01080.1	-5.60558	0.0469612			VIT_218s0001g11860
VIT_200s0421g00040.1	-7.10449	0.00832934		VIT_205s0020g02080.4	7.1927	0.00699612		VIT_217s0053g00990.1	-5.58152	2.7313e-22			VIT_214s0066g01850
VIT_200s0865g00020.1	-7.10244	0.00866095		VIT_205s0020g04700.3	7.18095	0.00793955		VIT_205s0051g00590.1	-5.50529	6.02101e-164			VIT_216s0050g02330
VIT_200s0229g00080.1	-7.08161	0.0116037		VIT_206s0004g05790.3	7.17151	0.0148655		VIT_201s0010g00510.2	-5.48656	0.00273182			VIT_201s0127g00870
VIT_213s0156g00060.3	-7.0605	0.00817918		VIT_201s0026g00690.5	7.14221	0.0107524		VIT_207s0005g06090.1	-5.46367	1.68458e-14			VIT_209s0018g02110
VIT_210s0003g03930.6	-7.02497	0.014363		VIT_202s0025g02480.5	7.11756	0.0329857		VIT_219s0014g01770.2	-5.43423	0.00331279			VIT_214s0108g01320
VIT_213s0019g03550.2	-7.01919	0.00848085		VIT_202s0025g02240.3	7.11117	0.0237545		VIT_214s0108g01020.1	-5.37438	1.32457e-47			VIT_207s0005g02480
VIT_214s0108g01440.3	-7.01443	0.00976596		VIT_209s0002g02670.4	7.10558	0.0086085		VIT_209s0054g01220.1	-5.34675	2.73459e-07			VIT_207s0151g00640
VIT_206s0004g00220.1	-6.99832	0.00960162		VIT_214s0108g01440.3	7.09159	0.011765		VIT_202s0025g02770.1	-5.26072	3.03032e-90			VIT_201s0146g00340
VIT_208s0056g00610.4	-6.92142	0.0130728		VIT_210s0071g01020.2	7.05928	0.0185385		VIT_207s0031g02400.1	-5.25253	0.0254288			VIT_203s0063g00710
VIT_214s0108g00740.3	-6.91588	0.0123232		VIT_206s0004g05820.1	7.05319	0.0176758		VIT_219s0014g01780.2	-5.23211	3.10101e-05			VIT_206s0004g01750
VIT_219s0014g00120.3	-6.90529	0.0218422		VIT_214s0081g00070.3	7.04451	0.0128295		VIT_201s0011g02930.1	-5.22997	0.00464191			VIT_212s0057g00190
VIT_218s0001g14060.2	-6.89256	0.0120353		VIT_219s0015g00170.4	7.02439	0.0118886		VIT_206s0004g04150.1	-5.21486	0.0107696			VIT_206s0004g08080
VIT_214s0128g00020.2	-6.88507	0.0123286		VIT_207s0005g04190.2	7.02414	0.0171419		VIT_212s0059g02710.1	-5.21399	0.0269988			VIT_215s0107g00270
VIT_201s0026g00540.4	-6.86353	0.0126755		VIT_206s0004g06920.5	6.98876	0.0111813		VIT_218s0001g06090.1	-5.18087	0.000797816			VIT_208s0040g01890
VIT_204s0008g04350.2	-6.85953	0.0152726		VIT_207s0031g01930.3	6.98083	0.0128295		VIT_213s0067g02840.1	-5.16609	0.00533741			VIT_219s0085g00795
VIT_208s0040g03320.1	-6.84692	0.0133826		VIT_200s2410g00005.2	6.95422	0.0143521		VIT_210s0071g00330.1	-5.13186	6.20658e-09			VIT_202s0025g03570
VIT_200s0558g00020.3	-6.846	1.76679e-07		VIT_213s0139g00360.3	6.94349	0.0125014		VIT_218s0089g00410.9	-5.07666	0.000302945			VIT_208s0058g00970
VIT_208s0032g00960.7	-6.83252	0.0188755		VIT_204s0008g07250.2	6.90454	0.0136778		VIT_211s0016g04220.4	-5.04025	0.0139077			VIT_216s0013g01510
VIT_208s0032g00560.1	-6.82425	0.0150985		VIT_213s0067g03550.1	6.88819	0.0148655		VIT_218s0001g14780.1	-5.03979	3.87567e-18			VIT_203s0063g00730
VIT_212s0059g02240.1	-6.81059	0.0443501		VIT_204s0044g01260.3	6.88361	0.0249123		VIT_202s0012g00360.2	-5.03561	0.000115984			VIT_215s0021g01280
VIT_204s0008g05090.2	-6.80224	0.014363		VIT_202s0033g01340.2	6.87354	0.0149079		VIT_219s0014g01780.1	-5.034	3.87723e-32			VIT_218s0001g05380
VIT_219s0014g04930.1	-6.79994	0.0194548		VIT_202s0025g03140.3	6.87028	0.0147597		VIT_212s0034g01780.1	-5.02283	0.013806			VIT_208s0007g08330
VIT_208s0007g00440.1	-6.7892	2.54349e-60		VIT_205s0020g01110.1	6.8679	0.0216073		VIT_206s0004g00070.1	-4.98694	5.87959e-05			VIT_205s0049g00740
VIT_203s0063g01930.1	-6.76157	3.92888e-05		VIT_201s0026g00540.3	6.86253	0.0246687		VIT_215s0048g02870.1	-4.9422	6.31339e-33			VIT_201s0026g00330
VIT_216s0050g02720.1	-6.73292	0.0157403		VIT_219s0014g00110.4	6.81787	0.0165496		VIT_208s0007g00440.1	-4.92554	4.24589e-49			VIT_206s0004g05380
VIT_205s0051g00590.1	-6.70146	6.8796e-202		VIT_216s0100g01310.4	6.77558	0.0372576		VIT_206s0004g07970.1	-4.9104	0.00237606			VIT_209s0002g00550
VIT_217s0053g00990.1	-6.67133	5.85658e-71		VIT_208s0056g00730.4	6.76022	0.0217539		VIT_216s0022g00940.1	-4.84837	4.35227e-06			VIT_214s0060g01430
VIT_202s0025g03010.2	-6.64012	0.0256135		VIT_218s0001g10510.3	6.75055	0.0372225		VIT_215s0046g00240.1	-4.80929	0.00180988			VIT_202s0025g04550
VIT_208s0007g02800.3	-6.6087	0.0229741		VIT_201s0010g01760.3	6.73467	0.0214467		VIT_201s0010g01730.4	-4.79244	0.0438274			VIT_203s0038g04450
VIT_214s0066g00210.4	-6.60816	0.0239916		VIT_218s0001g10250.2	6.73379	0.0267236		VIT_206s0061g01060.6	-4.79023	0.0165192			VIT_218s0122g00330
VIT_212s0178g00050.4	-6.59871	0.0185563		VIT_204s0008g05210.3	6.72033	0.0224891		VIT_213s0019g04140.1	-4.76221	5.59663e-21			VIT_209s0070g00480
VIT_206s0004g05280.3	-6.57693	0.0306679		VIT_216s0039g02480.3	6.71333	0.0205285		VIT_201s0011g03620.2	-4.75397	0.00432384			VIT_206s0009g02500
VIT_217s0000g07950.2	-6.5748	0.0342609		VIT_207s0005g02800.4	6.70463	0.0334765		VIT_208s0040g00480.1	-4.70059	0.00469691			VIT_200s0187g00160
VIT_206s0004g05910.2	-6.57316	0.0302932		VIT_204s0008g05210.5	6.70305	0.0211065		VIT_200s0391g00040.6	-4.69087	0.0404672			VIT_207s0005g02590
VIT_215s0046g03290.1	-6.55979	0.025801		VIT_216s0039g00490.6	6.69708	0.0281567		VIT_210s0003g05480.1	-4.67254	0.0413161			VIT_212s0055g01110
VIT_202s0025g01370.5	-6.54781	0.0225584		VIT_205s0020g00870.1	6.6731	0.000145234		VIT_217s0000g00460.3	-4.67229	0.0184575			VIT_205s0020g01820
VIT_209s0018g01360.1	-6.54072	0.0239723		VIT_206s0004g03270.4	6.67097	0.0229969		VIT_201s0011g02720.1	-4.65322	0.000262869			VIT_212s0057g01020
VIT_203s0063g02530.6	-6.49902	0.0259029		VIT_213s0019g03630.6	6.64795	0.0235939		VIT_204s0023g03240.2	-4.626	0.0019165			VIT_206s0061g00550
VIT_214s0068g00360.1	-6.4888	0.0335058		VIT_214s0068g02080.1	6.64769	0.0238058		VIT_200s0218g00220.1	-4.62182	0.0402355			VIT_210s0092g00590
VIT_201s0011g00110.2	-6.48022	0.0302548		VIT_207s0005g01910.2	6.64676	0.0307612		VIT_216s0050g01880.1	-4.54687	0.000279515			VIT_206s0080g00070
VIT_209s0054g01360.1	-6.47913	0.0335684		VIT_205s0102g00380.2	6.64545	0.0121741		VIT_200s0399g00020.1	-4.54263	3.57191e-24			VIT_202s0025g01450
VIT_214s0108g01020.1	-6.46461	3.38095e-56		VIT_218s0001g14170.1	6.56534	0.0288833		VIT_215s0046g00660.1	-4.50621	5.06353e-05			VIT_205s0020g02690
VIT_219s0014g03330.3	-6.46297	0.0263967		VIT_208s0040g00570.4	6.56405	0.0369137		VIT_205s0020g02810.2	-4.49408	5.99247e-05			VIT_201s0011g02000
VIT_205s0020g03760.1	-6.437	7.47537e-06		VIT_205s0020g00480.1	6.5612	0.028331		VIT_214s0066g01870.1	-4.48727	0.00636832			VIT_213s0156g00110
VIT_208s0007g05400.13	-6.43317	0.035963		VIT_211s0016g04560.2	6.55064	0.0368569		VIT_210s0003g02120.1	-4.48639	0.0302421			VIT_208s0007g02190
VIT_209s0018g01340.1	-6.42488	0.0353188		VIT_202s0154g00550.4	6.5325	0.0307174		VIT_206s0004g00980.1	-4.4847	6.4872e-14			VIT_219s0140g00140
VIT_208s0007g00440.2	-6.4052	0.0451722		VIT_201s0146g00170.3	6.4936	0.0470546		VIT_216s0100g00490.9	-4.45568	0.00990913			VIT_207s0031g03210
VIT_207s0005g06110.1	-6.39496	0.0367184		VIT_201s0026g00540.4	6.48139	0.0358327		VIT_213s0019g00330.1	-4.4372	4.37948e-08			VIT_211s0016g04500
VIT_206s0080g00970.2	-6.39424	0.0419037		VIT_205s0020g03730.1	6.45194	0.0494125		VIT_202s0033g00450.1	-4.43285	1.35998e-13			VIT_203s0038g00270
VIT_206s0009g01640.2	-6.38692	0.0410742		VIT_200s0125g00260.5	6.441	0.0488799		VIT_201s0011g06405.1	-4.42078	1.33079e-12			VIT_211s0016g00690
VIT_202s0087g00630.2	-6.36735	0.0302548		VIT_209s0002g01900.1	6.42817	0.0380247		VIT_212s0055g00810.1	-4.40058	1.63139e-16			VIT_212s0028g00320
VIT_216s0039g01670.3	-6.36241	0.0367847		VIT_213s0019g04650.4	6.41954	0.0392937		VIT_201s0026g00580.1	-4.37814	0.00779266			VIT_213s0019g04030
VIT_216s0148g00110.1	-6.36048	0.0472616		VIT_217s0000g02510.4	6.40782	0.0385043		VIT_200s0615g00030.1	-4.37711	9.5592e-10			VIT_216s0022g00240
VIT_206s0009g03770.4	-6.34234	0.0496337		VIT_211s0016g03740.1	6.39199	0.0426153		VIT_204s0044g00310.4	-4.37421	0.0109788			VIT_204s0069g00780
VIT_208s0007g05480.1	-6.33091	0.0340041		VIT_218s0001g08530.2	6.36408	0.0413866		VIT_200s0398g00020.1	-4.35212	5.68857e-05			VIT_200s0394g00040
VIT_200s0525g00050.4	-6.32652	0.0336016		VIT_210s0003g02190.3	6.34371	0.046098		VIT_219s0014g03900.1	-4.34774	0.0109956			VIT_205s0029g01540
VIT_204s0008g07250.2	-6.32337	0.0342148		VIT_207s0104g00490.4	6.3188	0.0468025		VIT_213s0019g01650.1	-4.34237	4.87628e-09			VIT_214s0068g00050
VIT_205s0020g03190.6	-6.31577	0.0390807		VIT_218s0075g00480.2	6.29278	0.0497628		VIT_206s0004g07310.1	-4.31371	0.0313185			VIT_218s0001g00370
VIT_202s0025g02080.1	-6.30906	0.000651129		VIT_213s0019g03330.3	6.29278	0.0497628		VIT_214s0006g02570.1	-4.30704	7.34738e-13			VIT_206s0004g05330
VIT_205s0020g00870.1	-6.28256	0.00284339		VIT_211s0016g02860.1	6.2752	0.0492781		VIT_219s0090g00660.1	-4.30648	8.21497e-06			VIT_211s0103g00550
VIT_218s0075g00270.1	-6.2806	0.0377904		VIT_219s0014g01270.6	6.23643	0.048611		VIT_201s0150g00460.1	-4.2638	0.0415142			VIT_215s0045g00710
VIT_208s0007g00950.1	-6.2767	0.0380443		VIT_207s0104g00460.5	6.09444	5.13e-05		VIT_202s0109g00230.3	-4.25378	6.93669e-26			VIT_205s0077g01450
VIT_218s0001g08530.2	-6.25837	0.0444395		VIT_205s0020g01750.1	6.05373	4.57e-05		VIT_213s0047g00200.1	-4.24696	6.48282e-47			VIT_207s0031g02200
VIT_214s0108g01030.2	-6.2204	0.0434109		VIT_216s0022g00600.4	5.55006	0.00366548		VIT_213s0064g01260.1	-4.22323	9.54368e-85			VIT_208s0007g03990
VIT_208s0007g01520.2	-5.98473	0.00841856		VIT_204s0023g03150.9	5.52907	3.66e-05		VIT_203s0091g00490.1	-4.21749	2.07138e-05			VIT_218s0122g00120
VIT_212s0059g00770.4	-5.9636	0.0105036		VIT_218s0001g07740.1	5.42594	0.0463654		VIT_212s0057g00700.2	-4.21443	0.0360494			VIT_205s0077g01750
VIT_208s0007g07020.3	-5.95571	0.0242647		VIT_208s0007g07570.6	5.36934	3.18e-05		VIT_212s0059g01240.5	-4.21396	6.74621e-91			VIT_204s0008g03950
VIT_206s0061g01370.1	-5.94767	0.000103436		VIT_215s0045g00270.1	5.31147	2.77e-05		VIT_206s0004g00990.1	-4.20776	2.61611e-43			VIT_205s0049g00750
VIT_210s0003g02900.1	-5.93918	0.0021161		VIT_218s0001g09100.4	5.10807	0.0334438		VIT_212s0034g01160.1	-4.18812	0.00915779			VIT_203s0180g00040
VIT_208s0007g06440.1	-5.93129	0.000525712		VIT_208s0007g07570.17	5.10537	0.00292786		VIT_218s0001g00470.1	-4.18794	1.46935e-33			VIT_203s0038g03270
VIT_208s0007g08540.1	-5.87251	0.000347975		VIT_214s0066g01560.3	5.05081	0.0409468		VIT_211s0016g04270.1	-4.18747	2.30775e-08			VIT_202s0025g02540
VIT_202s0025g01380.1	-5.84658	5.14593e-37		VIT_208s0007g06440.1	4.86197	0.0287651		VIT_207s0005g02310.1	-4.17986	0.000215067			VIT_218s0041g00390
VIT_201s0011g06190.3	-5.80176	8.62589e-05		VIT_215s0048g00240.4	4.72639	0.00493176		VIT_210s0092g00590.1	-4.15094	0.000613786			VIT_212s0059g01250
VIT_212s0028g01840.1	-5.71686	0.000510274		VIT_217s0000g01820.1	4.62992	2.47e-09		VIT_201s0010g00020.1	-4.1341	6.64399e-30			VIT_214s0068g01390
VIT_218s0001g14780.1	-5.70609	5.7166e-19		VIT_208s0056g01120.1	4.62295	0.0381153		VIT_204s0023g03240.4	-4.11768	0.000137558			VIT_206s0009g01670
VIT_212s0035g00180.1	-5.70006	0.00569772		VIT_207s0129g01040.5	4.56261	0.00793955		VIT_205s0020g03970.1	-4.11462	2.35254e-11			VIT_215s0048g02500
VIT_201s0137g00240.1	-5.64594	7.20154e-19		VIT_204s0023g03240.6	4.47847	0.0302548		VIT_216s0050g01920.1	-4.09435	0.000893137			VIT_218s0001g09450
VIT_216s0022g00940.1	-5.53088	8.25241e-07		VIT_216s0100g01300.4	4.47303	0.0458607		VIT_211s0016g00560.1	-4.07871	5.57154e-05			VIT_206s0004g05320
VIT_205s0094g00930.3	-5.52566	0.0197275		VIT_219s0090g00350.3	4.46419	0.0147936		VIT_216s0050g00200.1	-4.06409	0.0322409			VIT_208s0007g00760
VIT_217s0000g00130.1	-5.46862	0.0141396		VIT_200s0198g00120.1	4.44972	0.0464582		VIT_214s0006g02550.1	-4.05859	0.00149724			VIT_208s0040g02700
VIT_211s0016g04220.1	-5.40393	1.11214e-06		VIT_218s0089g00200.1	4.42815	0.0259782		VIT_206s0004g05320.1	-4.05373	2.39667e-32			VIT_206s0004g01780
VIT_213s0064g01260.1	-5.38973	6.32715e-179		VIT_206s0009g01562.1	4.41093	0.00707662		VIT_204s0008g05440.1	-4.04414	0.000360496			VIT_219s0014g03370
VIT_214s0006g02530.1	-5.34417	1.48452e-05		VIT_210s0003g03710.2	4.15478	0.00102661		VIT_201s0026g02400.1	-4.04106	1.24846e-06			VIT_202s0033g00450
VIT_210s0003g04960.1	-5.27439	0.00149595		VIT_218s0075g00220.1	4.15052	0.00588108		VIT_218s0001g05690.6	-4.03429	0.0200555			VIT_211s0118g00650
VIT_202s0025g04900.2	-5.25119	0.00802265		VIT_208s0007g02510.7	4.09038	0.00175254		VIT_216s0098g00560.2	-4.0335	0.0198675			VIT_216s0050g01880
VIT_205s0020g03970.1	-5.21521	4.25259e-13		VIT_206s0004g06650.1	4.07886	0.0409753		VIT_208s0040g00980.2	-4.03259	6.63726e-06			VIT_208s0040g01950
VIT_203s0038g00950.1	-5.21358	1.99546e-07		VIT_211s0052g00650.1	4.07212	1.98e-12		VIT_206s0004g05330.1	-4.03067	1.10177e-21			VIT_206s0004g05400
VIT_211s0037g00960.1	-5.20184	0.0209493		VIT_201s0011g01230.1	4.01442	0.0307347		VIT_214s0068g00050.1	-4.02381	4.56598e-06			VIT_200s0225g00230
VIT_205s0020g03650.1	-5.19813	0.000996276		VIT_214s0030g01970.2	4.00996	0.0384237		VIT_213s0073g00170.4	-4.00883	0.0230079			VIT_212s0059g02260
VIT_216s0050g02710.1	-5.19549	0.0295682		VIT_218s0072g00830.1	3.88325	0.0276631		VIT_214s0060g00230.1	-4.00373	7.81099e-31			VIT_206s0004g05170
VIT_204s0008g05010.2	-5.18353	0.00948251		VIT_206s0061g01030.2	3.87971	0.0326763		VIT_206s0004g07560.3	-3.98537	0.0150645			VIT_212s0059g00670
VIT_219s0014g01770.2	-5.18093	0.00573588		VIT_207s0191g00250.1	3.82795	4.9e-09		VIT_204s0008g00870.1	-3.98345	0.032902			VIT_200s0780g00020
VIT_216s0050g01620.1	-5.17276	0.00742055		VIT_206s0009g03610.2	3.81118	0.0413892		VIT_203s0063g00730.1	-3.96698	1.10027e-08			VIT_214s0108g01080
VIT_218s0001g06850.6	-5.1426	0.0229741		VIT_202s0012g00580.5	3.80186	0.0292806		VIT_215s0048g01750.1	-3.96487	2.18495e-11			VIT_218s0001g09360
VIT_218s0001g14810.1	-5.14105	2.05337e-15		VIT_209s0002g08430.1	3.78157	0.0308644		VIT_205s0049g01320.1	-3.96487	0.0358221			VIT_203s0038g01050
VIT_207s0005g06090.1	-5.12882	1.28122e-12		VIT_213s0047g01140.1	3.73468	0.012141		VIT_201s0150g00460.2	-3.94528	1.44723e-15			VIT_207s0031g02210
VIT_217s0000g09810.1	-5.12869	3.0196e-175		VIT_218s0001g15370.1	3.70121	0.0483986		VIT_205s0049g00300.1	-3.9358	0.0129661			VIT_210s0003g04350
VIT_218s0089g00410.4	-5.10868	0.000251301		VIT_217s0000g09680.2	3.69206	0.0479875		VIT_204s0008g05010.1	-3.93148	2.74856e-181			VIT_207s0104g00410
VIT_212s0034g01160.1	-5.10316	0.00440403		VIT_208s0007g06430.1	3.62228	0.0232181		VIT_206s0004g05400.1	-3.92078	1.00578e-27			VIT_205s0020g03320
VIT_218s0001g10620.1	-5.09061	0.0275744		VIT_214s0068g00420.1	3.57936	0.00874825		VIT_218s0001g11860.1	-3.91201	9.58629e-08			VIT_215s0021g01130
VIT_201s0010g01390.1	-5.08263	4.4449e-05		VIT_203s0088g01160.1	3.57066	0.0417179		VIT_210s0116g00370.10	-3.90232	0.0211323			VIT_207s0191g00220
VIT_205s0020g01760.1	-5.08195	0.02892		VIT_204s0023g00320.2	3.56242	0.0216772		VIT_213s0019g02550.1	-3.89765	0.00328714			VIT_216s0098g00720
VIT_208s0056g01120.1	-5.08011	0.0109433		VIT_214s0108g00930.1	3.55391	0.00756983		VIT_204s0023g02280.1	-3.89559	1.00985e-05			VIT_218s0001g03540
VIT_206s0004g07970.1	-5.06716	0.00180465		VIT_204s0008g05900.3	3.53855	0.00515979		VIT_206s0004g05380.1	-3.87501	4.25705e-26			VIT_202s0025g02410
VIT_215s0024g00730.1	-5.06476	7.05071e-16		VIT_201s0011g01790.1	3.53543	0.000168511		VIT_218s0001g08710.1	-3.84202	4.10959e-05			VIT_210s0116g01340
VIT_212s0055g00810.1	-5.05672	5.93112e-18		VIT_217s0000g00830.1	3.49627	5.06e-71		VIT_218s0001g14810.1	-3.83857	1.77556e-12			VIT_211s0052g01560
VIT_201s0011g00590.1	-5.04199	0.00567432		VIT_212s0028g03480.1	3.45723	0.0206817		VIT_200s0187g00050.1	-3.83517	0.0203859			VIT_204s0023g02730
VIT_219s0014g01780.2	-5.01863	0.000100359		VIT_208s0040g03070.4	3.45611	3.92e-07		VIT_215s0021g01130.1	-3.83009	0.00133563			VIT_201s0137g00290
VIT_215s0048g02870.1	-4.98092	6.10371e-30		VIT_215s0024g00730.1	3.4508	0.000488746		VIT_216s0050g01620.1	-3.81669	0.0114164			VIT_213s0019g04280
VIT_205s0049g00480.1	-4.96835	0.000909319		VIT_201s0127g00410.1	3.40741	0.00565658		VIT_218s0117g00070.1	-3.80434	1.14379e-13			VIT_201s0010g03620
VIT_205s0020g01750.1	-4.88685	0.0105286		VIT_211s0016g04610.4	3.3782	0.0366248		VIT_217s0000g05070.1	-3.80345	1.80189e-46			VIT_213s0074g00700
VIT_200s0880g00010.1	-4.8703	0.0475529		VIT_200s0265g00170.1	3.3724	0.00288897		VIT_205s0020g03650.1	-3.79644	0.00387163			VIT_203s0091g00680
VIT_213s0067g02910.1	-4.85289	0.00166039		VIT_211s0016g02820.1	3.32983	0.0428867		VIT_210s0003g02900.1	-3.78543	0.0119395			VIT_206s0004g05310
VIT_219s0014g01780.1	-4.84604	5.31427e-27		VIT_210s0003g03750.1	3.31754	4.16e-17		VIT_216s0050g00190.1	-3.78112	0.0433498			VIT_219s0093g00550
VIT_204s0023g00530.1	-4.84209	0.0437513		VIT_200s0211g00030.2	3.29769	0.0413892		VIT_219s0014g00110.1	-3.7725	7.95094e-05			VIT_208s0007g02380
VIT_211s0016g02860.2	-4.83746	0.0256526		VIT_213s0084g00600.2	3.29379	0.0114499		VIT_204s0008g06080.7	-3.77218	0.0461433			VIT_209s0002g02230
VIT_211s0016g04220.4	-4.82566	0.0200358		VIT_217s0000g10020.1	3.28831	0.0366812		VIT_218s0001g14780.2	-3.72708	0.00749004			VIT_203s0038g02170
VIT_214s0068g00980.2	-4.81656	0.022479		VIT_215s0048g02270.1	3.28135	0.0114362		VIT_216s0050g02680.1	-3.7258	8.94305e-16			VIT_218s0117g00390
VIT_217s0000g09800.1	-4.81504	2.60555e-91		VIT_219s0093g00580.2	3.27917	0.00202686		VIT_200s0187g00090.1	-3.72091	0.0160734			VIT_203s0038g03220
VIT_213s0019g00330.1	-4.81469	3.59305e-08		VIT_217s0000g04120.3	3.25406	0.0207755		VIT_215s0021g00940.1	-3.71461	1.93003e-98			VIT_200s0929g00020
VIT_216s0022g02200.1	-4.81465	0.000164409		VIT_203s0088g00700.1	3.25354	4.32e-05		VIT_202s0012g00580.3	-3.70782	0.000197461			VIT_214s0030g01950
VIT_212s0028g01180.1	-4.81286	0.0368002		VIT_213s0156g00350.4	3.25342	0.00761194		VIT_200s0753g00010.1	-3.70615	0.00103272			VIT_218s0001g14360
VIT_213s0019g01650.1	-4.80078	5.07158e-09		VIT_219s0015g01710.1	3.23837	0.0440332		VIT_219s0014g00560.7	-3.70455	0.0447565			VIT_201s0150g00170
VIT_215s0021g02510.1	-4.79868	0.0113284		VIT_215s0021g01540.1	3.22739	0.0326277		VIT_212s0059g00770.2	-3.69824	1.58671e-06			VIT_200s2507g00010
VIT_203s0038g02030.1	-4.79081	0.031314		VIT_208s0056g01110.1	3.12256	0.000420625		VIT_218s0117g00060.1	-3.69548	6.75731e-07			VIT_206s0009g01340
VIT_207s0005g00090.1	-4.76851	0.0284538		VIT_218s0001g04280.1	3.06478	1.62e-07		VIT_202s0012g01840.2	-3.68159	0.0442772			VIT_208s0040g03150
VIT_207s0031g02250.1	-4.76637	3.38439e-69		VIT_201s0137g00790.1	3.01629	8.42e-53		VIT_200s0187g00160.1	-3.67674	1.27456e-87			VIT_218s0001g06090
VIT_207s0141g00590.2	-4.76346	0.0005232		VIT_205s0077g00430.1	2.98194	0.00125819		VIT_209s0002g04080.1	-3.65918	0.0280986			VIT_214s0108g00430
VIT_215s0046g00660.1	-4.73703	0.00198943		VIT_201s0026g02620.1	2.97869	6.83e-51		VIT_218s0072g01110.1	-3.65396	0.00932529			VIT_202s0025g00150
VIT_209s0054g01220.1	-4.71945	1.99383e-05		VIT_216s0022g00320.3	2.97463	0.0416279		VIT_202s0025g00990.1	-3.64481	0.00820436			VIT_212s0028g02160
VIT_210s0003g02120.1	-4.71318	0.0211443		VIT_202s0087g00840.1	2.94171	4.48e-07		VIT_218s0001g10605.1	-3.62992	0.0392049			VIT_205s0020g00730
VIT_218s0001g05300.1	-4.66843	0.000776612		VIT_207s0005g01430.1	2.88096	0.00298893		VIT_201s0011g01280.1	-3.62402	0.0314871			VIT_218s0001g05030
VIT_207s0031g00620.2	-4.64401	0.00496082		VIT_206s0004g05980.1	2.84574	0.00116035		VIT_200s0956g00020.1	-3.61436	0.0160107			VIT_210s0116g00050
VIT_203s0038g03660.1	-4.61683	0.00710212		VIT_201s0011g04370.5	2.784	2.95e-08		VIT_214s0066g01850.1	-3.60875	3.07533e-12			VIT_217s0000g08290
VIT_204s0044g00310.1	-4.60249	0.0186197		VIT_211s0065g00170.2	2.76767	0.0365012		VIT_212s0057g00700.1	-3.58901	0.00424748			VIT_214s0066g00250
VIT_201s0011g02720.1	-4.59353	0.000442262		VIT_217s0000g00340.2	2.76069	0.00541918		VIT_213s0047g00200.4	-3.58765	6.05428e-32			VIT_209s0002g04130
VIT_214s0030g01300.1	-4.54387	0.000876731		VIT_203s0063g02390.1	2.74209	0.0181274		VIT_212s0059g01590.1	-3.58129	1.40851e-28			VIT_200s0768g00040
VIT_201s0011g06405.1	-4.53043	1.99019e-11		VIT_201s0010g02440.1	2.73447	0.0170432		VIT_201s0137g00240.1	-3.57847	4.21667e-12			VIT_219s0014g03730
VIT_208s0007g07600.1	-4.52989	2.58769e-05		VIT_204s0023g02070.2	2.71949	0.0260845		VIT_212s0059g01240.3	-3.56226	0.000779081			VIT_214s0030g00340
VIT_212s0059g00480.1	-4.51519	0.048581		VIT_202s0025g01380.1	2.69273	0.0272419		VIT_212s0035g00180.1	-3.56173	0.0327831			VIT_205s0049g00770
VIT_204s0023g03230.1	-4.51417	2.85954e-121		VIT_213s0019g04820.2	2.67633	0.00568177		VIT_211s0016g04450.12	-3.54273	0.00525681			VIT_214s0083g00410
VIT_208s0007g06430.1	-4.51029	0.000234679		VIT_213s0047g00300.2	2.65083	2.47e-10		VIT_212s0059g01240.2	-3.5175	1.00354e-23			VIT_214s0108g01130
VIT_201s0010g03910.3	-4.489	0.0195096		VIT_214s0030g02230.4	2.64448	0.00216698		VIT_213s0019g04900.1	-3.51252	0.00436455			VIT_213s0019g02430
VIT_216s0013g01140.3	-4.4879	0.0114938		VIT_215s0048g01320.1	2.63737	1.37e-35		VIT_209s0002g00320.1	-3.51221	4.53342e-17			VIT_219s0090g00660
VIT_205s0077g01920.1	-4.46398	0.00843353		VIT_204s0008g03790.3	2.63508	0.0183794		VIT_204s0023g03610.1	-3.50231	1.67835e-06			VIT_212s0028g03610
VIT_218s0001g14780.2	-4.44593	0.00298739		VIT_207s0005g01370.1	2.60114	1.88e-08		VIT_206s0004g07990.5	-3.49466	0.0160107			VIT_212s0059g00750
VIT_209s0002g00320.1	-4.44442	7.18436e-17		VIT_218s0076g00250.1	2.59522	7.58e-08		VIT_202s0025g04550.1	-3.4892	1.03128e-19			VIT_207s0031g01160
VIT_202s0012g00580.5	-4.44437	0.00146593		VIT_217s0000g09810.1	2.59161	1.55e-19		VIT_201s0010g03620.1	-3.48341	3.44379e-21			VIT_210s0116g00100
VIT_213s0019g04900.1	-4.44167	0.00377903		VIT_214s0068g00430.2	2.58373	1.31e-09		VIT_201s0011g00590.1	-3.47602	0.0243278			VIT_201s0026g00810
VIT_217s0000g05210.1	-4.43725	0.00140586		VIT_209s0002g08300.1	2.55478	0.00929679		VIT_215s0021g01280.1	-3.46681	0.00339477			VIT_216s0098g00790
VIT_205s0020g00680.8	-4.4356	0.0076487		VIT_213s0147g00200.5	2.55409	0.046025		VIT_208s0007g08030.1	-3.46358	0.000134555			VIT_212s0035g00990
VIT_204s0008g05010.1	-4.43447	2.02027e-118		VIT_215s0048g02970.1	2.55368	4.12e-34		VIT_213s0106g00690.1	-3.45978	0.00130061			VIT_205s0020g02890
VIT_200s0525g00050.1	-4.42113	0.0250226		VIT_206s0004g02680.4	2.54607	0.0327495		VIT_203s0091g01060.1	-3.4531	0.00392815			VIT_218s0001g02740
VIT_201s0010g00510.2	-4.41718	0.00924677		VIT_218s0001g13210.1	2.5384	0.0210414		VIT_210s0003g03250.1	-3.45246	9.59449e-40			VIT_210s0003g04470
VIT_214s0108g00390.1	-4.39318	0.00200487		VIT_214s0060g01190.1	2.53703	0.00455323		VIT_204s0008g00180.2	-3.4459	0.00133261			VIT_207s0005g02040
VIT_218s0157g00170.1	-4.39245	0.00330231		VIT_205s0049g01240.4	2.50342	0.0128839		VIT_203s0038g00940.1	-3.44441	6.76554e-05			VIT_216s0050g02680
VIT_213s0106g00690.1	-4.38893	0.00028623		VIT_214s0066g00900.1	2.48811	0.000534855		VIT_212s0059g00770.1	-3.44353	1.34801e-14			VIT_207s0005g02230
VIT_218s0089g00200.1	-4.3848	0.0267203		VIT_204s0008g03780.5	2.48631	0.00602463		VIT_204s0044g01010.1	-3.4373	4.75474e-08			VIT_214s0036g01060
VIT_209s0002g03940.1	-4.37263	0.00647352		VIT_207s0031g02740.1	2.4807	7.66e-08		VIT_200s0271g00060.1	-3.43646	0.00807239			VIT_200s1291g00030
VIT_211s0052g01120.1	-4.35252	2.00873e-06		VIT_203s0038g04720.1	2.47866	0.00251217		VIT_203s0063g00710.1	-3.4317	1.17047e-06			VIT_213s0073g00160
VIT_213s0067g02930.1	-4.34238	4.95634e-213		VIT_208s0007g03640.1	2.46804	0.0357893		VIT_216s0050g00830.1	-3.42646	1.10715e-14			VIT_201s0137g00210
VIT_218s0089g00990.1	-4.33593	0.0435782		VIT_201s0026g02210.9	2.46315	0.000796677		VIT_208s0040g01130.1	-3.41395	0.000302372			VIT_202s0012g01270
VIT_206s0009g00890.1	-4.33378	0.0416454		VIT_204s0008g02930.1	2.43473	0.010564		VIT_208s0007g08330.3	-3.41123	0.000288719			VIT_213s0084g00800
VIT_212s0059g00770.2	-4.3026	5.23515e-05		VIT_202s0025g00260.1	2.43345	1.22e-35		VIT_200s0386g00050.1	-3.40995	1.04398e-20			VIT_215s0046g01410
VIT_216s0050g00770.1	-4.29546	0.00992309		VIT_211s0016g03750.1	2.43017	0.0154195		VIT_200s1764g00020.1	-3.40892	0.00188566			VIT_201s0011g04290
VIT_218s0001g10605.1	-4.29537	0.0162413		VIT_203s0063g00890.2	2.43	0.036113		VIT_214s0006g02530.1	-3.38341	0.000725976			VIT_206s0004g04320
VIT_210s0116g00560.1	-4.29339	3.35005e-08		VIT_205s0029g00400.1	2.40939	0.00766009		VIT_202s0025g01240.1	-3.38082	0.0321583			VIT_210s0071g00390
VIT_212s0142g00340.3	-4.28518	0.016977		VIT_214s0066g02410.2	2.40655	0.000180317		VIT_212s0057g00190.1	-3.37835	9.5904e-19			VIT_208s0056g01070
VIT_217s0000g06360.2	-4.28146	0.0181849		VIT_211s0016g01210.1	2.36638	0.0495937		VIT_200s0304g00010.1	-3.36599	3.89553e-81			VIT_206s0080g00920
VIT_200s0386g00050.1	-4.27905	1.21507e-22		VIT_210s0003g02410.2	2.36208	0.00243421		VIT_208s0007g01300.1	-3.35854	0.0090767			VIT_208s0007g04550
VIT_201s0137g00400.1	-4.25658	0.00795948		VIT_213s0064g00380.1	2.35737	0.0197308		VIT_214s0108g01080.1	-3.34101	1.545e-07			VIT_203s0038g02860
VIT_218s0072g01110.1	-4.24685	0.0100744		VIT_203s0038g00410.1	2.35608	0.00876556		VIT_203s0063g01930.1	-3.33722	0.00497117			VIT_200s1353g00010
VIT_204s0023g03240.4	-4.23523	2.30091e-05		VIT_205s0020g01740.1	2.3414	0.0390044		VIT_214s0108g01130.1	-3.32241	0.000569861			VIT_218s0157g00090
VIT_207s0191g00250.1	-4.21772	4.05412e-14		VIT_217s0000g10110.1	2.33	0.0382271		VIT_212s0034g01140.1	-3.31806	3.14227e-47			VIT_212s0034g01780
VIT_201s0150g00320.1	-4.21304	0.00985004		VIT_200s0397g00010.1	2.32567	0.00294286		VIT_205s0029g01540.1	-3.30973	0.00615485			VIT_208s0007g05040
VIT_216s0022g00870.1	-4.20096	0.000866497		VIT_212s0028g02140.1	2.31854	2.29e-39		VIT_215s0045g00370.1	-3.2993	0.00549421			VIT_213s0067g03050
VIT_217s0000g10090.1	-4.19699	0.00149769		VIT_218s0001g10830.1	2.31231	0.0147717		VIT_204s0044g00360.1	-3.29129	0.00111971			VIT_214s0006g02990
VIT_208s0032g01110.3	-4.17119	0.00630069		VIT_200s0301g00080.1	2.30054	1.95e-06		VIT_207s0005g00730.1	-3.28647	2.18383e-07			VIT_208s0040g00380
VIT_202s0087g01010.1	-4.1707	5.44261e-07		VIT_212s0057g01330.2	2.29552	4.54e-06		VIT_210s0003g04560.5	-3.28163	0.0368211			VIT_211s0037g00450
VIT_210s0071g00330.1	-4.16205	1.32529e-07		VIT_214s0083g00320.3	2.29407	0.00447025		VIT_218s0122g01260.5	-3.27697	1.92595e-07			VIT_214s0083g00080
VIT_212s0059g01870.1	-4.14285	0.0250665		VIT_207s0005g02670.1	2.27859	3.86e-09		VIT_217s0000g06350.1	-3.26791	9.76163e-05			VIT_202s0025g00820
VIT_204s0008g01610.1	-4.12533	0.00744183		VIT_205s0020g02200.6	2.26563	0.000324795		VIT_210s0003g04470.2	-3.26486	0.000776207			VIT_207s0031g01660
VIT_203s0017g01280.1	-4.11466	1.47717e-05		VIT_206s0080g01110.3	2.25874	0.0267036		VIT_207s0129g00870.1	-3.26474	0.0107463			VIT_210s0116g01820
VIT_210s0003g02000.1	-4.10615	0.0476905		VIT_201s0026g00220.4	2.2575	0.00743467		VIT_208s0007g07330.1	-3.26444	3.13462e-37			VIT_218s0001g05040
VIT_205s0020g01100.1	-4.09573	1.03913e-08		VIT_210s0003g01690.1	2.25677	9.04e-32		VIT_200s0480g00070.1	-3.25885	0.00135192			VIT_212s0034g01910
VIT_219s0085g00790.1	-4.09472	0.00358422		VIT_211s0052g01250.1	2.25029	5.4e-10		VIT_213s0067g00490.1	-3.254	0.0492252			VIT_200s0904g00010
VIT_218s0001g11430.1	-4.09211	0.000759486		VIT_218s0001g08270.3	2.22279	8.63e-05		VIT_214s0036g01060.1	-3.25169	1.74747e-05			VIT_208s0007g01530
VIT_215s0046g00240.1	-4.07729	0.0135247		VIT_208s0007g01360.11	2.21266	0.0464582		VIT_200s1291g00030.1	-3.24484	4.69935e-65			VIT_219s0015g01300
VIT_211s0052g00260.1	-4.06127	0.00814809		VIT_206s0004g02130.1	2.20561	0.000831737		VIT_200s0225g00060.1	-3.23997	0.022838			VIT_214s0083g01110
VIT_218s0001g11120.1	-4.05868	0.00247251		VIT_216s0100g00510.6	2.20497	2.07e-14		VIT_201s0011g02710.1	-3.23809	4.94831e-14			VIT_216s0039g00880
VIT_211s0016g04270.1	-4.05335	1.36755e-07		VIT_204s0069g00420.1	2.19894	0.038731		VIT_203s0091g00410.1	-3.23745	8.56069e-20			VIT_209s0002g00330
VIT_200s0225g00060.1	-4.05253	0.00116875		VIT_214s0060g00170.1	2.19315	0.0074633		VIT_200s0253g00040.1	-3.23243	0.00101636			VIT_208s0007g00470
VIT_202s0025g03140.2	-4.04844	0.0441097		VIT_205s0077g01240.1	2.18721	0.00363606		VIT_201s0026g00330.1	-3.22492	0.0023503			VIT_207s0031g00450
VIT_212s0034g01180.1	-4.03314	0.00698233		VIT_213s0019g01840.1	2.18527	0.00124792		VIT_205s0020g01820.1	-3.21374	1.70133e-06			VIT_201s0011g02030
VIT_217s0000g03260.5	-4.02869	0.000646628		VIT_211s0016g04010.1	2.18077	0.013999		VIT_218s0001g05300.1	-3.20643	0.0019126			VIT_200s0227g00200
VIT_212s0057g00700.1	-4.00876	0.00018771		VIT_201s0026g02260.1	2.17475	0.00178185		VIT_201s0010g01390.1	-3.19474	0.00157003			VIT_213s0073g00170
VIT_212s0055g01150.2	-4.00083	0.0222014		VIT_204s0023g03230.1	2.16845	1.56e-10		VIT_204s0008g01110.1	-3.19061	0.0285669			VIT_206s0004g07070
VIT_202s0012g00580.3	-3.98675	0.00197919		VIT_208s0040g02590.1	2.16439	6.48e-06		VIT_206s0004g05310.1	-3.18907	0.000106274			VIT_213s0074g00660
VIT_212s0034g02240.4	-3.96955	0.0252228		VIT_208s0058g00700.1	2.15091	2.32e-10		VIT_202s0025g01380.1	-3.18632	9.62593e-25			VIT_202s0025g04920
VIT_214s0066g00070.1	-3.96546	0.0137401		VIT_200s0920g00010.1	2.14529	0.0326851		VIT_206s0080g00920.1	-3.18274	0.0012888			VIT_200s0125g00280
VIT_212s0057g00700.2	-3.96382	0.0189265		VIT_204s0008g00960.1	2.14042	0.00809433		VIT_202s0012g00990.1	-3.18242	0.0476141			VIT_201s0026g02190
VIT_201s0026g02620.1	-3.95588	2.06757e-121		VIT_204s0008g03130.1	2.13402	0.000178364		VIT_212s0142g00160.1	-3.18099	1.47146e-15			VIT_215s0048g02280
VIT_218s0001g05690.7	-3.94532	0.0150132		VIT_207s0005g02790.1	2.13038	0.0126753		VIT_218s0041g00390.1	-3.16853	0.000650468			VIT_217s0053g00040
VIT_218s0072g00830.1	-3.94025	0.0197098		VIT_217s0000g09800.1	2.11667	5.21e-05		VIT_209s0002g02230.1	-3.16834	1.5252e-07			VIT_205s0020g03890
VIT_200s0591g00010.7	-3.93866	0.0473679		VIT_206s0004g00080.1	2.1122	0.0073698		VIT_213s0156g00110.1	-3.16743	5.0939e-30			VIT_212s0057g00950
VIT_208s0007g00520.2	-3.93405	0.00109609		VIT_212s0028g02970.1	2.10558	0.0167813		VIT_202s0087g01010.1	-3.15331	1.74819e-05			VIT_214s0081g00720
VIT_214s0171g00180.4	-3.93301	0.00196744		VIT_208s0058g01210.1	2.10062	1.83e-29		VIT_210s0003g05755.1	-3.15194	3.38766e-50			VIT_205s0029g00140
VIT_208s0040g00480.1	-3.91832	0.0186054		VIT_206s0004g05650.5	2.08847	2.54e-23		VIT_201s0127g00870.1	-3.13632	7.86096e-08			VIT_216s0100g00690
VIT_205s0102g01170.2	-3.91228	0.0367689		VIT_207s0005g03490.1	2.08726	0.0152817		VIT_201s0011g04270.1	-3.13505	4.76004e-05			VIT_200s0271g00110
VIT_218s0001g01570.1	-3.90678	9.69277e-05		VIT_215s0046g01640.3	2.07956	0.0113211		VIT_201s0011g04820.1	-3.13352	1.47835e-25			VIT_206s0009g00690
VIT_200s0218g00220.1	-3.90382	0.0426649		VIT_213s0084g00240.1	2.07346	0.0409115		VIT_204s0008g04710.1	-3.13174	7.96499e-07			VIT_207s0129g00220
VIT_215s0024g00910.2	-3.90037	0.00628281		VIT_206s0004g07570.1	2.07227	0.0026008		VIT_205s0049g00480.1	-3.1238	0.0126784			VIT_202s0012g00360
VIT_212s0059g01240.5	-3.89085	4.53829e-83		VIT_205s0020g03000.1	2.07216	1.18e-09		VIT_201s0146g00340.1	-3.12202	7.46656e-05			VIT_204s0079g00420
VIT_217s0000g00460.3	-3.88003	0.0274074		VIT_202s0012g01840.1	2.06632	0.016466		VIT_214s0030g01300.1	-3.11541	0.0113743			VIT_208s0007g02790
VIT_201s0026g01090.1	-3.87192	0.00847958		VIT_203s0038g04090.1	2.05221	0.0340162		VIT_200s0929g00020.1	-3.10756	1.16434e-37			VIT_201s0150g00380
VIT_201s0010g00020.1	-3.86538	7.7832e-21		VIT_218s0001g10260.3	2.04612	0.0424901		VIT_210s0003g03820.2	-3.10526	5.78648e-10			VIT_212s0059g00490
VIT_202s0025g03010.1	-3.86502	0.000260037		VIT_214s0108g01560.5	2.04426	0.0038542		VIT_206s0004g01750.1	-3.08868	6.2925e-08			VIT_204s0008g05120
VIT_202s0025g03140.1	-3.86019	0.0102002		VIT_200s0862g00010.1	2.04049	0.00911565		VIT_205s0020g04450.1	-3.07661	0.0386685			VIT_217s0000g02010
VIT_209s0002g00810.1	-3.84366	0.0264487		VIT_211s0016g04720.2	2.03591	0.031508		VIT_217s0000g05070.2	-3.0695	1.74355e-42			VIT_218s0001g14040
VIT_218s0001g07430.5	-3.83084	0.0234358		VIT_212s0028g02520.4	2.03508	0.0462742		VIT_200s0194g00010.1	-3.06493	0.0363204			VIT_200s0386g00040
VIT_206s0061g00680.1	-3.82719	3.92517e-07		VIT_215s0048g02480.1	2.02506	7.34e-08		VIT_217s0000g03260.5	-3.05593	0.0188009			VIT_212s0055g00800
VIT_206s0061g00730.1	-3.82541	2.21691e-05		VIT_218s0164g00100.1	2.01937	1.97e-08		VIT_200s2507g00010.1	-3.05574	0.006232			VIT_205s0077g01720
VIT_203s0063g01880.1	-3.82081	0.0300315		VIT_217s0000g06630.1	2.01287	0.00456118		VIT_208s0007g02190.1	-3.05456	2.39027e-57			VIT_218s0089g01170
VIT_210s0003g00330.1	-3.8197	0.0123217		VIT_202s0087g00630.1	2.00228	0.0380247		VIT_206s0009g02500.1	-3.05247	2.88776e-10			VIT_203s0038g00350
VIT_208s0007g01300.1	-3.81398	0.00534008		VIT_218s0001g11760.1	1.9936	1.81e-28		VIT_208s0007g08020.1	-3.03815	2.14892e-07			VIT_205s0094g01570
VIT_204s0023g02280.1	-3.81294	1.96648e-05		VIT_208s0032g00800.6	1.99189	0.033817		VIT_210s0042g00080.1	-3.02991	0.0289302			VIT_202s0025g01200
VIT_214s0006g02570.1	-3.80415	3.66268e-11		VIT_216s0039g00260.1	1.98949	1.87e-05		VIT_211s0052g00260.1	-3.02452	0.029542			VIT_216s0039g01650
VIT_208s0007g07580.1	-3.80331	2.04507e-05		VIT_209s0054g00890.2	1.9638	3.19e-08		VIT_218s0089g00410.4	-3.00569	0.0159601			VIT_219s0090g01470
VIT_217s0000g06350.1	-3.79067	1.4889e-05		VIT_205s0102g01140.1	1.9628	0.00841171		VIT_207s0104g01420.1	-2.9974	0.0127421			VIT_207s0005g00050
VIT_213s0019g04140.1	-3.7899	1.76997e-11		VIT_205s0020g02360.1	1.95918	0.0285097		VIT_202s0012g01450.1	-2.98395	0.00251779			VIT_217s0000g03280
VIT_213s0019g04910.3	-3.77175	0.000509103		VIT_211s0118g00520.1	1.95848	0.0254205		VIT_209s0070g00480.1	-2.9823	9.48453e-37			VIT_202s0025g03730
VIT_215s0021g01540.1	-3.77085	0.00455906		VIT_206s0004g04030.1	1.95517	0.0318733		VIT_202s0025g00700.1	-2.97791	0.0064063			VIT_211s0016g02520
VIT_212s0034g02240.5	-3.76957	0.00135167		VIT_204s0008g03930.4	1.95059	2.02e-07		VIT_211s0118g00390.4	-2.97532	0.00178887			VIT_212s0028g01740
VIT_218s0122g01260.5	-3.74365	0.000239262		VIT_218s0075g00220.3	1.94839	0.00040904		VIT_208s0040g02180.1	-2.97216	0.000696152			VIT_208s0007g00940
VIT_213s0084g00240.1	-3.73175	1.58532e-11		VIT_202s0025g04990.3	1.94701	0.000168063		VIT_200s0525g00050.3	-2.96955	0.0181899			VIT_218s0001g11970
VIT_201s0011g04270.1	-3.72869	2.96789e-05		VIT_208s0058g00490.1	1.94043	0.00600946		VIT_206s0061g00730.1	-2.96283	0.000215999			VIT_201s0011g03180
VIT_200s0304g00010.1	-3.72442	1.22008e-80		VIT_204s0008g03500.1	1.9337	0.00167612		VIT_203s0038g02110.1	-2.96241	0.00833162			VIT_203s0063g00010
VIT_215s0046g03600.7	-3.72368	0.028907		VIT_206s0004g04190.1	1.93172	9.53e-05		VIT_214s0219g00280.1	-2.95365	0.00313705			VIT_211s0016g03140
VIT_202s0025g02770.1	-3.72091	3.49047e-65		VIT_208s0058g00470.1	1.92883	0.000331285		VIT_202s0025g02410.1	-2.9503	0.000329974			VIT_206s0004g05180
VIT_210s0003g03250.1	-3.71865	1.06076e-41		VIT_208s0007g00390.1	1.9152	0.0212405		VIT_218s0001g12510.1	-2.94833	3.32371e-55			VIT_213s0019g02660
VIT_213s0019g01890.1	-3.69632	7.19356e-15		VIT_210s0003g03930.3	1.91452	0.00346235		VIT_211s0016g01020.1	-2.94119	0.000498145			VIT_204s0008g03210
VIT_203s0091g00490.1	-3.69355	6.06095e-05		VIT_204s0008g02740.2	1.9138	0.00361878		VIT_207s0005g02590.1	-2.93618	0.000164273			VIT_215s0046g01920
VIT_204s0023g00320.2	-3.68638	0.0137401		VIT_210s0003g04510.1	1.91259	0.037575		VIT_213s0067g02930.1	-2.93218	5.10098e-87			VIT_217s0000g00430
VIT_202s0087g00840.1	-3.68481	2.02249e-15		VIT_209s0002g00580.1	1.89795	3.19e-08		VIT_218s0117g00080.1	-2.92955	9.47562e-05			VIT_204s0043g00160
VIT_217s0000g01930.1	-3.6791	1.64993e-131		VIT_200s0125g00190.1	1.89215	3.73e-06		VIT_218s0001g11430.1	-2.92738	0.00564144			VIT_205s0102g00660
VIT_213s0067g02060.2	-3.67899	0.0190929		VIT_201s0010g02480.2	1.89058	4.84e-06		VIT_212s0057g01020.1	-2.92308	4.23542e-26			VIT_204s0023g00640
VIT_204s0023g03240.1	-3.67706	1.4641e-10		VIT_203s0017g01340.1	1.88968	0.0104608		VIT_215s0024g00910.2	-2.9228	0.0115758			VIT_218s0117g00060
VIT_208s0007g02470.1	-3.67104	6.48748e-12		VIT_214s0060g00100.2	1.88841	0.0148469		VIT_214s0083g00940.1	-2.91218	0.0159221			VIT_201s0146g00070
VIT_204s0023g02690.1	-3.66506	1.83772e-07		VIT_205s0029g00400.5	1.88337	8.48e-05		VIT_205s0094g00500.3	-2.89845	0.021929			VIT_202s0025g03700
VIT_203s0038g00940.1	-3.66184	6.16292e-05		VIT_207s0130g00390.1	1.87878	0.0394172		VIT_209s0018g00300.1	-2.89691	0.0172231			VIT_204s0008g06000
VIT_201s0011g01280.1	-3.65557	0.0499005		VIT_205s0077g01670.1	1.87591	0.00800646		VIT_217s0000g05210.6	-2.89438	5.0936e-05			VIT_205s0029g00420
VIT_212s0028g02540.2	-3.64436	0.022159		VIT_210s0003g02880.2	1.87566	0.00199537		VIT_204s0023g03240.6	-2.89409	2.75628e-06			VIT_206s0004g01050
VIT_213s0067g03890.1	-3.63083	6.65115e-23		VIT_202s0025g00340.5	1.86872	0.00224451		VIT_202s0025g03570.5	-2.89375	0.002775			VIT_205s0020g03380
VIT_200s0259g00110.1	-3.62611	0.000214381		VIT_214s0083g00320.1	1.86837	0.00846994		VIT_210s0071g00950.4	-2.89336	0.00966367			VIT_216s0039g00820
VIT_206s0004g00990.1	-3.62538	2.09641e-31		VIT_211s0016g00050.1	1.85966	0.0123331		VIT_218s0001g05030.1	-2.88532	3.19286e-08			VIT_207s0005g00010
VIT_218s0089g00160.1	-3.62317	6.46734e-09		VIT_206s0080g00250.1	1.85594	0.000119537		VIT_205s0020g03760.1	-2.88416	0.0216071			VIT_202s0109g00080
VIT_205s0049g01860.1	-3.62062	9.71424e-13		VIT_214s0083g00870.2	1.85215	0.00795804		VIT_218s0122g00120.1	-2.88113	4.00683e-48			VIT_219s0014g02390
VIT_207s0005g00580.2	-3.6182	0.0267812		VIT_207s0005g03690.1	1.85058	0.0208783		VIT_205s0020g02690.1	-2.87636	3.71476e-21			VIT_208s0007g05970
VIT_213s0047g00200.1	-3.58335	3.27852e-22		VIT_213s0019g03620.2	1.84102	0.00391248		VIT_218s0001g14440.1	-2.87601	2.16229e-05			VIT_210s0003g01280
VIT_212s0059g01240.2	-3.581	1.88092e-24		VIT_216s0100g00510.1	1.83052	3.68e-05		VIT_200s0394g00040.3	-2.87036	0.00592349			VIT_211s0016g03010
VIT_200s0941g00020.1	-3.57328	0.000144181		VIT_206s0004g00060.1	1.82471	2.47e-05		VIT_216s0022g02200.1	-2.8592	0.00984252			VIT_219s0014g03190
VIT_203s0088g00930.1	-3.56771	0.0338435		VIT_212s0028g03940.1	1.82229	0.0114152		VIT_219s0014g03190.1	-2.85596	3.0584e-54			VIT_201s0026g02480
VIT_204s0044g00360.1	-3.55078	0.000425574		VIT_213s0019g01530.1	1.81188	0.000151187		VIT_201s0146g00070.1	-2.84783	0.000170314			VIT_217s0053g00380
VIT_212s0059g01240.3	-3.54939	0.00080828		VIT_205s0051g00870.1	1.79907	0.000461065		VIT_204s0023g00640.1	-2.83932	3.90166e-08			VIT_212s0059g01320
VIT_201s0011g02930.1	-3.53805	0.0176977		VIT_200s0279g00090.1	1.78078	3.77e-05		VIT_210s0116g01820.1	-2.82064	1.85675e-67			VIT_214s0006g02880
VIT_216s0013g00880.1	-3.53696	0.0360556		VIT_204s0023g01270.1	1.77748	0.00875626		VIT_204s0023g03220.1	-2.82056	0.0377495			VIT_214s0068g00680
VIT_200s0399g00020.1	-3.53316	2.84635e-16		VIT_215s0107g00310.2	1.77635	0.0396588		VIT_203s0038g04450.1	-2.81469	2.50363e-82			VIT_218s0001g12830
VIT_200s0525g00050.3	-3.53236	0.00466638		VIT_201s0011g00490.1	1.77351	0.0078171		VIT_208s0007g00760.1	-2.8138	0.00377229			VIT_207s0095g00550
VIT_209s0002g02490.1	-3.50653	0.00174606		VIT_202s0025g02070.1	1.77149	9.19e-07		VIT_200s0768g00040.1	-2.81371	8.70233e-21			VIT_205s0094g00480
VIT_201s0011g02710.1	-3.48666	2.25735e-13		VIT_211s0016g03150.1	1.75679	8.55e-05		VIT_201s0026g01190.4	-2.79371	0.0255029			VIT_206s0061g01110
VIT_210s0042g00080.1	-3.45301	0.0194488		VIT_201s0011g01300.1	1.75062	0.0130379		VIT_210s0003g04350.1	-2.7929	0.000517958			VIT_214s0108g00830
VIT_214s0006g01620.1	-3.45136	0.0403914		VIT_201s0011g00700.1	1.74673	0.00116806		VIT_212s0028g02160.1	-2.78926	0.00361224			VIT_212s0028g02440
VIT_203s0091g00410.1	-3.43145	1.63449e-22		VIT_206s0004g05070.1	1.74478	0.0204419		VIT_214s0083g00400.1	-2.78895	8.86891e-96			VIT_210s0003g03820
VIT_214s0060g00230.1	-3.42987	1.63657e-24		VIT_202s0025g04290.1	1.74143	4.82e-07		VIT_202s0154g00080.1	-2.7839	1.38376e-06			VIT_218s0117g00050
VIT_204s0008g05440.1	-3.42349	0.0142692		VIT_204s0008g06380.1	1.7373	2.29e-09		VIT_214s0108g01320.1	-2.78225	5.8665e-08			VIT_218s0001g03080
VIT_203s0038g02230.1	-3.4223	6.97639e-16		VIT_215s0048g02490.2	1.73584	0.000109917		VIT_213s0019g04030.1	-2.77606	1.14826e-30			VIT_215s0021g00940
VIT_205s0020g02810.2	-3.41126	0.00769039		VIT_216s0100g00510.4	1.73465	0.0178296		VIT_212s0055g01110.1	-2.77395	0.000188952			VIT_208s0007g04800
VIT_201s0011g04820.1	-3.4059	5.24755e-22		VIT_206s0061g01030.5	1.73282	4.93e-10		VIT_208s0007g01530.1	-2.77105	1.50349e-07			VIT_212s0057g00150
VIT_200s0398g00020.1	-3.39892	0.00076432		VIT_215s0046g01430.1	1.73223	8.74e-18		VIT_207s0031g03210.1	-2.76785	9.43261e-13			VIT_217s0000g01700
VIT_207s0005g02310.1	-3.39729	0.00172103		VIT_218s0001g02060.4	1.72849	0.0452976		VIT_204s0008g03210.1	-2.76721	2.97775e-06			VIT_201s0011g03910
VIT_201s0011g00600.1	-3.38975	2.01065e-10		VIT_200s0181g00020.1	1.72848	1.5e-05		VIT_214s0060g01470.1	-2.76303	0.0238025			VIT_215s0024g00040
VIT_206s0004g02850.1	-3.37701	1.27343e-07		VIT_203s0091g00860.1	1.72731	9.43e-10		VIT_208s0007g02470.1	-2.76267	4.14896e-10			VIT_208s0007g08050
VIT_203s0063g02340.1	-3.36029	0.0087216		VIT_214s0068g02190.2	1.71056	5.59e-18		VIT_216s0098g00790.1	-2.75315	4.84989e-115			VIT_208s0056g01000
VIT_212s0059g01590.1	-3.35703	2.90276e-20		VIT_207s0005g02530.1	1.69901	0.00138125		VIT_214s0083g01110.2	-2.75017	5.2239e-07			VIT_218s0001g08250
VIT_200s0480g00070.1	-3.33671	0.00120041		VIT_202s0025g01650.1	1.69692	1.55e-07		VIT_218s0001g02740.1	-2.74121	7.39767e-37			VIT_208s0007g04180
VIT_205s0020g00930.1	-3.32305	3.5707e-47		VIT_212s0057g01320.1	1.6957	2.74e-20		VIT_218s0001g05690.8	-2.74021	0.000647488			VIT_216s0022g00890
VIT_206s0004g03650.4	-3.32242	0.0150297		VIT_204s0023g02740.1	1.69213	0.0292606		VIT_202s0025g02540.1	-2.73994	0.00110247			VIT_202s0087g00400
VIT_208s0040g00100.1	-3.3209	0.0468905		VIT_202s0025g04100.2	1.69198	0.0220477		VIT_212s0059g00270.1	-2.73719	0.0234315			VIT_201s0011g05060
VIT_217s0000g08600.2	-3.31796	0.00544105		VIT_211s0149g00200.1	1.68721	0.01119		VIT_206s0004g01050.1	-2.7339	0.000591921			VIT_204s0023g02430
VIT_202s0025g00700.1	-3.31334	0.00829779		VIT_207s0031g02060.1	1.68693	0.0049721		VIT_208s0007g02800.1	-2.73326	0.00229643			VIT_209s0070g00140
VIT_211s0037g01230.1	-3.30982	4.71432e-45		VIT_208s0040g00630.1	1.68363	0.000535101		VIT_203s0038g02230.1	-2.72937	1.85906e-13			VIT_203s0038g00250
VIT_216s0050g00830.1	-3.28576	1.01855e-12		VIT_212s0028g01160.1	1.6831	1.21e-27		VIT_201s0010g03910.1	-2.72919	1.66825e-07			VIT_215s0045g01416
VIT_204s0044g01010.1	-3.27799	1.68613e-07		VIT_204s0008g03170.3	1.67601	0.000508579		VIT_217s0000g08230.1	-2.72662	0.0215187			VIT_204s0008g04710
VIT_214s0006g02870.1	-3.2727	0.00329153		VIT_211s0065g00150.1	1.66776	0.000266328		VIT_204s0023g02690.1	-2.72585	3.65626e-05			VIT_205s0020g03180
VIT_219s0015g01620.1	-3.272	0.000125977		VIT_211s0103g00650.1	1.66706	0.0248095		VIT_217s0000g09800.1	-2.71675	1.29346e-58			VIT_203s0038g00670
VIT_211s0065g00130.1	-3.27001	7.2984e-27		VIT_217s0000g04450.1	1.66424	2.47e-10		VIT_217s0000g06200.1	-2.71656	1.04187e-29			VIT_219s0014g01370
VIT_213s0047g00200.4	-3.26653	1.73521e-19		VIT_209s0018g02090.2	1.64525	0.0215407		VIT_210s0116g00560.1	-2.71102	7.84905e-06			VIT_210s0116g01810
VIT_214s0171g00180.1	-3.26378	2.93133e-23		VIT_208s0007g05060.1	1.64469	0.0159166		VIT_200s0541g00020.1	-2.71047	0.0239703			VIT_214s0108g01180
VIT_214s0108g00930.1	-3.26291	0.0230381		VIT_217s0000g06760.3	1.64058	0.00983222		VIT_214s0060g02000.1	-2.70866	3.91508e-13			VIT_204s0008g06050
VIT_209s0018g01870.1	-3.25683	2.14643e-16		VIT_200s0287g00020.1	1.64047	0.0424762		VIT_218s0001g10310.2	-2.70625	0.000183661			VIT_214s0171g00170
VIT_205s0020g03170.1	-3.2547	1.59681e-14		VIT_201s0150g00350.5	1.63806	0.0102821		VIT_212s0059g01250.1	-2.70589	0.00363223			VIT_219s0014g00140
VIT_211s0016g04720.2	-3.25414	2.11407e-07		VIT_207s0104g00390.4	1.63317	9.48e-05		VIT_218s0117g00050.1	-2.70408	2.55496e-05			VIT_207s0031g00540
VIT_208s0056g00330.4	-3.2493	0.0391736		VIT_217s0000g07740.1	1.63027	0.0493508		VIT_204s0023g03240.1	-2.70396	8.03028e-08			VIT_211s0016g04035
VIT_205s0020g02810.1	-3.24708	1.02196e-12		VIT_201s0011g01130.1	1.62831	0.0277491		VIT_208s0007g04550.1	-2.6977	1.85138e-06			VIT_215s0046g00220
VIT_202s0012g01040.1	-3.24693	1.05681e-14		VIT_201s0026g00140.11	1.62581	0.000498143		VIT_208s0058g00970.2	-2.68831	0.00395644			VIT_202s0033g00390
VIT_218s0001g00470.1	-3.24232	1.8771e-18		VIT_203s0038g02570.1	1.6242	0.00192709		VIT_210s0116g01340.1	-2.68416	2.50184e-24			VIT_213s0064g00440
VIT_204s0023g03550.1	-3.24215	7.92117e-114		VIT_217s0000g07580.1	1.62255	6.06e-06		VIT_200s0304g00080.1	-2.67918	9.30841e-07			VIT_207s0031g00480
VIT_207s0104g01420.1	-3.22392	0.00580828		VIT_202s0025g04530.1	1.62227	0.0176978		VIT_205s0062g01360.1	-2.67544	0.0088215			VIT_202s0012g02810
VIT_208s0007g02240.2	-3.22177	1.12088e-05		VIT_211s0016g04450.2	1.62133	0.000633558		VIT_214s0060g00440.1	-2.67461	0.0446831			VIT_208s0040g00390
VIT_211s0016g00190.1	-3.21946	0.0141548		VIT_205s0049g01550.1	1.62082	0.00425756		VIT_201s0026g01090.1	-2.67387	0.0433262
VIT_214s0066g02410.2	-3.21706	5.05644e-11		VIT_215s0046g00480.1	1.61384	0.000772542		VIT_200s0259g00110.1	-2.67332	0.00480603
VIT_212s0142g00160.1	-3.21594	1.86025e-13		VIT_218s0001g15570.1	1.61245	0.00859097		VIT_216s0039g00880.1	-2.67327	0.00352372
VIT_202s0087g00630.1	-3.20748	2.38431e-07		VIT_217s0000g06220.2	1.61219	0.0238519		VIT_212s0028g03610.2	-2.66531	3.81773e-08
VIT_204s0008g05900.3	-3.20442	0.0218648		VIT_205s0020g04060.1	1.61089	0.005638		VIT_218s0001g07640.1	-2.66029	0.00549986
VIT_211s0016g01020.1	-3.19916	0.000343108		VIT_216s0100g00450.1	1.60642	0.0104011		VIT_201s0150g00380.1	-2.6548	3.70923e-10
VIT_218s0076g00250.1	-3.19803	8.67e-16		VIT_214s0006g01420.1	1.60189	0.0060779		VIT_214s0171g00180.1	-2.65318	1.8013e-23
VIT_200s0253g00040.1	-3.18828	0.0280837		VIT_202s0025g02725.1	1.60118	0.0212912		VIT_218s0157g00090.1	-2.65002	1.24384e-06
VIT_210s0003g02000.6	-3.18143	0.0330954		VIT_206s0009g00230.1	1.59978	3.32e-05		VIT_207s0104g00410.1	-2.64848	2.56866e-08
VIT_214s0006g02550.1	-3.17498	0.0486338		VIT_211s0016g01980.1	1.59824	0.0100668		VIT_205s0020g03170.1	-2.63663	1.16366e-12
VIT_219s0085g00740.1	-3.16835	5.60847e-08		VIT_218s0075g00880.1	1.59803	2.69e-07		VIT_207s0031g01160.1	-2.63591	3.74695e-14
VIT_211s0016g04540.1	-3.16673	0.000125977		VIT_206s0004g01120.1	1.59611	0.00846994		VIT_205s0020g02170.1	-2.63506	5.74314e-09
VIT_218s0001g08710.1	-3.16024	0.000887921		VIT_204s0023g00280.1	1.59437	0.0116218		VIT_203s0180g00040.1	-2.6347	0.0289291
VIT_201s0011g06580.2	-3.1479	0.0134982		VIT_208s0040g03140.1	1.58423	0.0232641		VIT_205s0077g01450.1	-2.63374	0.0174216
VIT_207s0005g00730.1	-3.14654	5.17943e-06		VIT_202s0025g02020.2	1.58329	0.00414031		VIT_218s0089g00160.1	-2.63125	9.60934e-07
VIT_217s0000g05210.6	-3.13962	1.63375e-11		VIT_200s0227g00140.3	1.57971	0.0242981		VIT_211s0037g01230.1	-2.63054	1.5697e-36
VIT_217s0000g06210.1	-3.13713	6.44213e-05		VIT_206s0004g00790.1	1.57559	0.0431617		VIT_217s0000g00720.1	-2.62747	1.42232e-13
VIT_213s0064g00460.1	-3.1353	7.97827e-85		VIT_206s0009g01840.3	1.57538	0.0072978		VIT_200s0225g00230.1	-2.62381	3.56304e-77
VIT_209s0018g00300.1	-3.13263	0.0120353		VIT_201s0150g00350.3	1.57234	0.0144121		VIT_205s0020g01100.1	-2.61509	2.67453e-05
VIT_202s0025g01260.1	-3.12718	0.0330483		VIT_219s0015g01320.1	1.57182	0.036113		VIT_200s0780g00020.1	-2.61399	0.00723381
VIT_206s0061g00240.2	-3.12532	0.0204975		VIT_201s0011g04850.1	1.56897	5.35e-06		VIT_212s0028g00320.1	-2.61381	5.63208e-17
VIT_201s0011g04620.1	-3.12483	3.3686e-91		VIT_209s0002g01480.4	1.56616	1.43e-05		VIT_219s0015g01620.1	-2.60881	0.0335807
VIT_202s0109g00230.4	-3.12395	6.82466e-34		VIT_204s0023g02200.2	1.56038	0.00628877		VIT_210s0116g01810.1	-2.60843	1.36137e-42
VIT_219s0027g01070.1	-3.12326	0.00111586		VIT_202s0025g04250.1	1.56015	1.28e-05		VIT_218s0001g05380.1	-2.60054	2.7656e-05
VIT_214s0219g00280.1	-3.11808	0.00254522		VIT_216s0039g01030.6	1.55609	7.12e-16		VIT_215s0021g01040.1	-2.59144	0.0415535
VIT_211s0118g00390.4	-3.11005	0.0249838		VIT_219s0027g00440.2	1.55257	0.0112725		VIT_207s0031g00540.1	-2.587	1.35044e-27
VIT_201s0137g00200.1	-3.10059	0.00560903		VIT_207s0005g02470.1	1.5513	0.000559565		VIT_205s0020g04420.1	-2.58134	0.00816662
VIT_213s0064g00380.1	-3.08894	6.04514e-05		VIT_208s0058g00740.1	1.54863	0.00217429		VIT_212s0028g01740.1	-2.58026	1.74692e-06
VIT_206s0004g00980.1	-3.07557	1.5248e-07		VIT_206s0004g06550.1	1.54809	0.00204817		VIT_204s0044g01620.2	-2.57088	0.0477697
VIT_204s0023g03610.1	-3.0735	5.81001e-05		VIT_205s0051g00640.2	1.54775	5.74e-08		VIT_218s0001g05690.1	-2.56947	0.00602541
VIT_217s0000g05070.2	-3.06682	1.59509e-42		VIT_202s0012g01440.1	1.5474	0.00953839		VIT_211s0016g02760.1	-2.56653	1.83062e-09
VIT_213s0019g05070.1	-3.06335	0.00559671		VIT_206s0004g05650.1	1.54558	2.09e-28		VIT_217s0000g09810.1	-2.55968	7.8615e-66
VIT_202s0154g00080.1	-3.05389	3.68565e-07		VIT_211s0016g05490.2	1.54161	0.0139026		VIT_204s0023g03860.3	-2.55288	0.041298
VIT_207s0104g00650.1	-3.04799	0.0145501		VIT_208s0007g08380.4	1.53778	0.0251556		VIT_214s0060g00310.1	-2.5511	3.84841e-05
VIT_215s0048g01750.1	-3.04701	4.68475e-06		VIT_204s0044g00850.1	1.53719	1.84e-05		VIT_201s0010g00510.1	-2.54909	1.13086e-19
VIT_212s0034g01140.1	-3.03572	1.18371e-47		VIT_215s0046g00050.1	1.53594	1.37e-16		VIT_214s0068g00030.1	-2.54734	0.0410466
VIT_201s0011g01790.1	-3.03091	0.00445344		VIT_214s0108g01500.2	1.5345	0.000345027		VIT_201s0026g01340.1	-2.54498	1.47252e-34
VIT_201s0150g00250.1	-3.0295	5.5797e-08		VIT_214s0068g01670.1	1.52776	0.000442428		VIT_217s0000g01930.1	-2.54067	3.62168e-97
VIT_202s0025g00990.1	-3.02825	0.0310498		VIT_218s0001g08130.1	1.52774	0.000149472		VIT_203s0038g01050.1	-2.53918	0.000708345
VIT_202s0025g03230.1	-3.02144	0.014363		VIT_211s0016g00490.1	1.52584	0.0118033		VIT_218s0001g09450.1	-2.53785	9.5002e-05
VIT_204s0008g03930.4	-3.01956	4.45226e-27		VIT_209s0002g01090.1	1.52512	1.32e-06		VIT_200s0941g00020.1	-2.52615	0.00235946
VIT_216s0050g01920.1	-3.0195	0.011772		VIT_205s0049g00940.1	1.52502	2.55e-14		VIT_201s0137g00210.1	-2.524	1.28132e-10
VIT_208s0007g04240.1	-3.01722	0.00974823		VIT_214s0030g01880.1	1.52454	6.92e-11		VIT_212s0057g00700.3	-2.51784	0.00370319
VIT_203s0038g03260.2	-3.01685	0.0491395		VIT_213s0067g02640.4	1.52018	0.00597284		VIT_212s0059g00670.1	-2.51418	0.0142234
VIT_219s0027g01060.1	-3.01658	5.89892e-05		VIT_209s0002g08120.2	1.5149	0.000999845		VIT_217s0000g02010.1	-2.51338	0.00168558
VIT_212s0059g01150.1	-3.01286	0.040702		VIT_214s0171g00520.3	1.51365	0.00156741		VIT_219s0014g02310.9	-2.5131	0.00746593
VIT_218s0001g08240.1	-3.01256	0.00194749		VIT_206s0004g06480.1	1.51335	0.000294022		VIT_201s0026g00330.3	-2.49534	0.0235361
VIT_218s0001g08750.1	-3.00917	0.0327207		VIT_215s0046g01020.5	1.50879	0.0196944		VIT_215s0048g02500.1	-2.49521	0.0422022
VIT_214s0060g01190.1	-2.99679	0.000114989		VIT_214s0060g01970.1	1.50093	0.000545041		VIT_202s0109g00230.5	-2.49182	1.39775e-48
VIT_204s0008g04060.1	-2.99622	0.000231528						VIT_218s0089g01170.1	-2.48761	5.67468e-64
VIT_213s0064g00160.2	-2.99602	0.0499179						VIT_218s0001g04790.1	-2.48643	0.013696
VIT_218s0001g11860.1	-2.98941	4.06365e-06						VIT_216s0098g00720.1	-2.48385	4.01705e-11
VIT_204s0023g01490.1	-2.98569	0.0338502						VIT_208s0007g08330.1	-2.47807	0.00347598
VIT_214s0066g01850.1	-2.98098	6.17819e-09						VIT_207s0005g00050.1	-2.47528	3.02445e-10
VIT_216s0050g02330.1	-2.97942	0.004397						VIT_216s0039g00820.1	-2.47297	6.46291e-12
VIT_201s0127g00870.1	-2.97742	7.86905e-07						VIT_211s0065g00130.1	-2.47054	2.16962e-22
VIT_214s0068g00830.3	-2.97612	0.0176326						VIT_202s0154g00320.1	-2.46972	0.0464141
VIT_203s0063g01880.2	-2.97395	0.0152154						VIT_209s0002g02120.1	-2.46791	2.59715e-29
VIT_209s0018g02110.1	-2.97317	4.73024e-15						VIT_203s0038g03270.4	-2.46681	1.25752e-08
VIT_214s0108g01320.1	-2.97212	4.32942e-08						VIT_207s0005g02480.1	-2.46405	0.000240459
VIT_204s0079g00200.1	-2.97203	0.00520743						VIT_212s0059g01320.1	-2.46138	2.5468e-78
VIT_207s0005g02480.1	-2.96759	2.27243e-05						VIT_214s0068g01390.1	-2.46052	0.00779266
VIT_207s0151g00640.1	-2.96204	1.52401e-06						VIT_213s0019g01890.1	-2.4592	3.46813e-09
VIT_205s0049g01460.3	-2.96101	0.0468013						VIT_218s0001g14450.1	-2.4552	0.00393939
VIT_201s0146g00340.1	-2.95796	0.000708411						VIT_202s0025g03760.2	-2.45371	0.0212808
VIT_219s0085g00740.2	-2.9504	2.32768e-06						VIT_212s0057g00060.1	-2.4533	5.82912e-43
VIT_203s0063g00710.1	-2.94855	5.96029e-05						VIT_204s0023g03550.1	-2.4529	3.11942e-102
VIT_206s0004g01750.1	-2.94719	9.15056e-07						VIT_201s0137g00510.1	-2.4498	0.00752857
VIT_212s0057g00190.1	-2.92354	3.70727e-13						VIT_201s0011g03180.4	-2.43849	1.58575e-07
VIT_206s0004g08080.1	-2.92244	7.74285e-08						VIT_208s0007g00150.1	-2.43825	0.00447121
VIT_210s0003g01070.1	-2.92225	0.00828912						VIT_201s0011g02000.1	-2.43573	7.35806e-13
VIT_215s0107g00270.1	-2.91975	0.0159422						VIT_208s0007g03990.1	-2.43153	0.0216748
VIT_208s0040g00630.1	-2.91648	1.01755e-20						VIT_216s0039g00570.1	-2.42226	0.00475392
VIT_208s0040g01890.2	-2.91487	6.04264e-06						VIT_209s0002g00330.1	-2.421	1.49571e-44
VIT_202s0025g02020.5	-2.9098	0.00541494						VIT_215s0046g03600.3	-2.41269	0.0226642
VIT_219s0085g00795.1	-2.89992	0.000578839						VIT_202s0025g02020.5	-2.4125	0.0138251
VIT_202s0025g03570.5	-2.88382	0.00926141						VIT_213s0019g04910.3	-2.41147	0.00606123
VIT_208s0058g00970.2	-2.87356	0.00309058						VIT_213s0067g01450.1	-2.40782	1.04756e-05
VIT_218s0164g00100.1	-2.87322	3.49015e-22						VIT_208s0040g02700.1	-2.40381	3.816e-28
VIT_216s0013g01510.2	-2.86676	0.0469903						VIT_211s0118g00650.1	-2.39198	8.49649e-05
VIT_203s0063g00730.1	-2.86631	9.06731e-06						VIT_205s0020g01070.1	-2.39131	0.00576369
VIT_200s0227g00140.3	-2.85992	1.05068e-08						VIT_205s0049g01860.1	-2.39109	2.03419e-10
VIT_203s0038g04550.1	-2.85468	0.032949						VIT_209s0018g02110.1	-2.39016	8.01258e-12
VIT_219s0090g00850.3	-2.85186	0.0189804						VIT_212s0059g01150.1	-2.38137	0.0211307
VIT_208s0007g00930.1	-2.85071	1.69128e-10						VIT_207s0141g00290.1	-2.37869	5.77039e-14
VIT_215s0021g01280.1	-2.83986	0.0202735						VIT_215s0107g00270.1	-2.37829	0.0399287
VIT_218s0001g05380.1	-2.83584	2.39556e-05						VIT_205s0020g00730.1	-2.37765	7.1167e-06
VIT_208s0007g08330.1	-2.83289	0.00151511						VIT_208s0007g06450.3	-2.37748	2.11096e-90
VIT_205s0049g00740.1	-2.83153	3.23393e-15						VIT_208s0007g00530.4	-2.3745	0.000132208
VIT_201s0026g00330.1	-2.82319	0.0497467						VIT_213s0158g00380.2	-2.37129	0.000273554
VIT_206s0004g05380.1	-2.81967	1.79686e-14						VIT_204s0023g03230.1	-2.36852	1.73253e-56
VIT_208s0007g06060.1	-2.81528	0.00391811						VIT_201s0011g06580.2	-2.36615	0.00121036
VIT_205s0077g01670.1	-2.81331	4.10812e-07						VIT_201s0011g00600.1	-2.36144	1.17701e-07
VIT_209s0002g00550.2	-2.81244	8.95279e-07						VIT_206s0004g07080.2	-2.35858	7.42349e-05
VIT_214s0060g01430.3	-2.80181	1.02237e-07						VIT_202s0025g02770.3	-2.35027	0.0325184
VIT_214s0108g01230.5	-2.79667	0.00390647						VIT_205s0020g02810.1	-2.34058	3.63394e-15
VIT_218s0122g00850.5	-2.79454	0.0329689						VIT_213s0064g00410.1	-2.33859	0.0154067
VIT_208s0007g05060.1	-2.79357	7.68612e-11						VIT_200s0227g00200.1	-2.33738	0.00178816
VIT_202s0025g02880.1	-2.79356	0.0115148						VIT_208s0007g08680.1	-2.3332	0.028001
VIT_215s0046g00480.1	-2.79223	1.18117e-18						VIT_205s0029g00420.1	-2.32952	1.21434e-49
VIT_202s0025g04550.1	-2.78932	8.34728e-10						VIT_217s0000g05790.1	-2.32944	9.8942e-14
VIT_203s0038g04450.1	-2.78792	4.93605e-64						VIT_206s0004g07070.1	-2.32796	0.00438514
VIT_212s0059g00770.1	-2.78628	9.78138e-14						VIT_205s0049g00750.1	-2.32745	0.034958
VIT_218s0122g00330.2	-2.77708	0.00214832						VIT_212s0034g02240.3	-2.32566	2.52163e-32
VIT_201s0127g00410.1	-2.77574	0.036135						VIT_201s0026g01340.2	-2.32507	4.35903e-21
VIT_209s0070g00480.1	-2.77296	9.67759e-33						VIT_202s0109g00230.4	-2.32419	1.17695e-30
VIT_213s0064g00460.2	-2.76974	9.75666e-19						VIT_218s0001g03540.1	-2.32259	7.22058e-07
VIT_206s0009g02500.1	-2.76832	1.55871e-08						VIT_200s1682g00010.1	-2.3221	1.31003e-07
VIT_212s0034g02240.3	-2.76403	3.09849e-42						VIT_214s0171g00490.10	-2.31302	0.042999
VIT_210s0003g04950.1	-2.75735	4.71557e-17						VIT_211s0016g04540.1	-2.31161	0.00164425
VIT_216s0039g02380.1	-2.75525	0.00108126						VIT_214s0060g02090.1	-2.31034	0.00247815
VIT_212s0057g00700.3	-2.75119	0.00283474						VIT_201s0011g04640.1	-2.31022	8.34753e-11
VIT_200s0187g00160.1	-2.75077	1.48974e-50						VIT_208s0040g02610.1	-2.30978	1.86018e-06
VIT_207s0005g02590.1	-2.74886	0.000471641						VIT_218s0001g12830.1	-2.30976	4.6787e-91
VIT_211s0016g04920.2	-2.74501	0.0115323						VIT_217s0000g01110.5	-2.3074	0.0340906
VIT_212s0055g01110.1	-2.74105	0.000415044						VIT_218s0001g00370.1	-2.30572	0.019586
VIT_213s0084g00560.1	-2.73813	0.0232436						VIT_206s0009g01670.1	-2.301	0.0278697
VIT_205s0020g01820.1	-2.73508	2.31065e-05						VIT_205s0094g01210.1	-2.30012	2.02111e-05
VIT_212s0057g01020.1	-2.73011	3.55822e-28						VIT_211s0118g00180.1	-2.29939	2.32306e-06
VIT_206s0061g00550.2	-2.72875	6.66979e-19						VIT_213s0067g03890.1	-2.29027	1.56647e-16
VIT_210s0092g00590.1	-2.72874	0.019685						VIT_219s0014g01470.1	-2.29011	0.024907
VIT_206s0080g00070.1	-2.72849	0.000408098						VIT_215s0024g00040.1	-2.28877	3.6473e-23
VIT_202s0025g01450.1	-2.72826	2.11358e-59						VIT_214s0006g02880.1	-2.28643	1.1882e-17
VIT_205s0020g02690.1	-2.72336	1.10736e-13						VIT_208s0007g07600.1	-2.28422	0.0380196
VIT_201s0011g02000.1	-2.72208	5.00814e-13						VIT_200s0386g00040.1	-2.2828	1.70889e-05
VIT_213s0156g00110.1	-2.72182	1.81641e-17						VIT_219s0027g00200.1	-2.28216	1.23677e-25
VIT_201s0011g06550.1	-2.70799	0.0202501						VIT_209s0002g00550.3	-2.28127	4.88874e-50
VIT_215s0046g03600.3	-2.70649	0.00678351						VIT_200s1353g00010.1	-2.27672	1.96622e-25
VIT_208s0007g02190.1	-2.70383	1.33304e-41						VIT_201s0011g06600.1	-2.27652	1.9733e-12
VIT_219s0140g00140.1	-2.69911	4.44557e-08						VIT_203s0038g00950.1	-2.27622	0.00446871
VIT_207s0031g03210.1	-2.69292	1.0722e-10						VIT_213s0073g00160.2	-2.2694	0.00792607
VIT_203s0017g02170.2	-2.69115	0.0182681						VIT_218s0001g14040.1	-2.26734	5.39386e-10
VIT_208s0040g01890.1	-2.68835	7.68127e-76						VIT_207s0005g02040.1	-2.26734	4.77343e-05
VIT_200s0218g00110.1	-2.68599	0.0249296						VIT_212s0057g00950.1	-2.26591	0.0101289
VIT_211s0016g04500.1	-2.68112	4.09311e-07						VIT_208s0007g07990.1	-2.26427	0.0225129
VIT_218s0001g14910.1	-2.68088	0.00490816						VIT_214s0006g02950.1	-2.26057	1.94346e-28
VIT_203s0038g00270.1	-2.68022	0.00011626						VIT_205s0020g03180.1	-2.25957	6.0898e-67
VIT_217s0000g05700.1	-2.67851	0.026336						VIT_205s0049g00770.1	-2.25802	1.25157e-64
VIT_211s0016g00690.1	-2.66985	7.67202e-15						VIT_218s0001g14660.5	-2.25623	0.0459968
VIT_212s0028g00320.1	-2.66029	2.53278e-12						VIT_215s0046g01410.1	-2.25247	2.1589e-18
VIT_213s0019g04030.1	-2.6572	2.17839e-16						VIT_215s0045g00710.1	-2.25155	0.000171463
VIT_202s0025g02840.2	-2.65597	0.023662						VIT_216s0050g02330.1	-2.24939	0.0326329
VIT_219s0093g00580.2	-2.65251	0.0269109						VIT_202s0025g03700.1	-2.24872	2.37692e-07
VIT_216s0022g00240.1	-2.64858	1.2686e-05						VIT_212s0059g00490.1	-2.2479	8.67513e-34
VIT_204s0069g00780.5	-2.64253	3.96531e-05						VIT_204s0008g06050.1	-2.24618	1.96744e-73
VIT_201s0150g00460.2	-2.64172	6.31417e-08						VIT_205s0094g01570.1	-2.24505	4.82674e-41
VIT_212s0028g03110.1	-2.64029	0.0352271						VIT_205s0020g00930.1	-2.23809	5.07334e-28
VIT_218s0001g13210.1	-2.63772	0.0102926						VIT_215s0046g01920.1	-2.23462	2.58623e-20
VIT_200s0394g00040.3	-2.63733	0.0158092						VIT_205s0020g02890.1	-2.2335	0.000361294
VIT_205s0029g01540.1	-2.63262	0.0349873						VIT_208s0007g02240.2	-2.22411	0.00374403
VIT_214s0068g00050.1	-2.62999	0.00243781						VIT_218s0001g11970.2	-2.22368	7.7781e-05
VIT_218s0001g00370.1	-2.62328	0.0114666						VIT_201s0011g03280.1	-2.22159	1.33044e-06
VIT_206s0004g05330.1	-2.61906	3.83919e-12						VIT_216s0039g02530.2	-2.22057	0.00279581
VIT_211s0103g00550.5	-2.61753	0.000275231						VIT_203s0063g01880.2	-2.2197	0.0021246
VIT_215s0045g00710.1	-2.61665	0.00125093						VIT_214s0030g00340.1	-2.21879	2.99346e-15
VIT_205s0077g01450.1	-2.61365	0.0340746						VIT_206s0004g04320.3	-2.21705	0.00357123
VIT_207s0031g02200.1	-2.60793	1.91622e-46						VIT_212s0035g00990.1	-2.21687	0.0286851
VIT_208s0007g03990.1	-2.60278	0.0135545						VIT_205s0077g01750.1	-2.21553	0.00804311
VIT_218s0122g00120.1	-2.59228	9.90861e-27						VIT_201s0011g03180.5	-2.21532	0.000177701
VIT_201s0010g02440.1	-2.59096	0.0312038						VIT_200s1937g00010.1	-2.21215	2.33722e-05
VIT_201s0011g04700.1	-2.58793	0.0013467						VIT_207s0031g02200.1	-2.20937	4.6203e-45
VIT_205s0077g01750.1	-2.58736	0.00490954						VIT_202s0012g01940.1	-2.20872	0.00030469
VIT_202s0012g00460.4	-2.58661	0.0142544						VIT_202s0025g03010.1	-2.20822	0.0282048
VIT_204s0008g03950.1	-2.58515	0.00205158						VIT_206s0009g00310.1	-2.2038	0.0109442
VIT_215s0048g01880.1	-2.58489	0.0499354						VIT_201s0026g02190.1	-2.20147	0.000391015
VIT_203s0063g01690.1	-2.56969	3.02244e-05						VIT_212s0057g00140.1	-2.19902	9.20499e-26
VIT_205s0049g00750.1	-2.56964	0.0396486						VIT_212s0134g00200.1	-2.19796	0.00512558
VIT_203s0180g00040.1	-2.56659	0.0320242						VIT_205s0020g02650.1	-2.19621	3.32821e-35
VIT_210s0116g00370.10	-2.556	0.0284538						VIT_201s0150g00210.1	-2.19508	1.57881e-27
VIT_203s0038g03270.4	-2.55475	0.00458836						VIT_218s0001g09360.1	-2.19243	4.42219e-10
VIT_202s0025g02540.1	-2.55285	0.00347234						VIT_202s0087g00710.1	-2.18723	0.0492252
VIT_218s0041g00390.1	-2.55268	0.00329859						VIT_200s0533g00050.1	-2.1851	7.97959e-49
VIT_212s0059g01250.1	-2.55024	0.00952718						VIT_205s0049g00790.1	-2.18119	0.0159285
VIT_212s0035g02080.1	-2.54881	9.28177e-21						VIT_211s0037g01400.1	-2.18093	0.0171559
VIT_215s0048g02970.1	-2.54739	2.38357e-31						VIT_214s0066g00250.1	-2.17975	7.73658e-50
VIT_214s0068g01390.1	-2.54197	0.0097038						VIT_201s0011g00610.2	-2.17966	0.037741
VIT_206s0009g01670.1	-2.53263	0.0187178						VIT_215s0048g02980.1	-2.17497	0.0184
VIT_219s0014g00110.1	-2.52718	0.00463685						VIT_207s0104g00540.2	-2.17356	0.000372975
VIT_206s0004g01380.1	-2.5264	1.20323e-17						VIT_201s0137g00290.5	-2.17157	0.000372975
VIT_215s0048g02500.1	-2.52139	0.0451375						VIT_210s0003g01280.1	-2.16894	7.09157e-13
VIT_218s0001g12510.1	-2.5199	1.56172e-40						VIT_217s0000g03510.1	-2.16854	0.0141096
VIT_209s0002g00130.1	-2.51932	0.0445016						VIT_215s0046g02510.6	-2.16502	1.50853e-10
VIT_210s0003g04490.2	-2.51388	6.70873e-05						VIT_211s0052g01200.1	-2.16189	8.07613e-05
VIT_206s0080g00250.1	-2.50932	6.57458e-11						VIT_200s0220g00160.2	-2.15987	0.00366991
VIT_218s0001g09450.1	-2.50887	0.00023412						VIT_205s0049g00680.1	-2.15471	0.0348601
VIT_204s0023g00320.1	-2.50793	0.0230345						VIT_213s0019g04280.1	-2.15205	6.82985e-72
VIT_216s0098g00690.1	-2.50478	1.4201e-32						VIT_201s0026g00290.1	-2.14905	0.0282752
VIT_218s0001g12490.1	-2.50286	0.00524483						VIT_207s0031g00450.1	-2.14675	6.57787e-06
VIT_206s0004g05320.1	-2.49707	1.49333e-16						VIT_211s0016g04500.1	-2.14674	1.74566e-05
VIT_208s0040g00715.1	-2.4966	0.0409135						VIT_207s0151g00640.1	-2.14212	0.00161228
VIT_202s0025g02020.2	-2.49414	2.36656e-10						VIT_212s0059g01320.2	-2.13925	4.96634e-65
VIT_208s0007g00760.1	-2.4915	0.0128441						VIT_202s0012g01270.1	-2.13779	2.44894e-10
VIT_208s0040g02700.1	-2.48778	4.18097e-22						VIT_218s0001g03080.1	-2.13731	4.11876e-10
VIT_215s0048g02540.1	-2.48188	0.0485044						VIT_212s0028g02540.1	-2.13677	6.98962e-05
VIT_206s0004g01780.1	-2.47828	5.78932e-08						VIT_219s0090g01470.1	-2.13583	5.82268e-49
VIT_201s0010g03910.1	-2.47715	1.07373e-05						VIT_207s0191g00070.1	-2.1351	0.0188636
VIT_219s0014g03370.2	-2.47363	3.96865e-17						VIT_211s0052g01560.2	-2.12985	6.98711e-14
VIT_202s0109g00230.3	-2.47223	2.98202e-29						VIT_218s0001g14360.1	-2.12917	1.40707e-34
VIT_202s0033g00450.1	-2.4715	3.23357e-06						VIT_217s0000g08870.1	-2.12887	0.00645785
VIT_216s0098g01830.2	-2.46643	0.00219335						VIT_208s0040g03150.1	-2.1281	6.72977e-09
VIT_211s0118g00650.1	-2.46595	9.47468e-05						VIT_207s0151g00850.1	-2.12464	9.96899e-43
VIT_207s0005g03070.1	-2.46524	0.00455816						VIT_204s0008g04060.1	-2.12109	0.0104714
VIT_216s0050g01880.1	-2.46025	0.0259694						VIT_212s0034g01910.1	-2.12103	4.73205e-25
VIT_208s0040g01950.5	-2.45799	0.00701686						VIT_203s0063g00010.1	-2.11469	5.42934e-07
VIT_206s0004g05400.1	-2.45196	3.00038e-14						VIT_212s0134g00160.1	-2.11353	0.00180284
VIT_203s0063g02660.1	-2.45086	0.0348581						VIT_201s0011g03910.1	-2.11297	6.73955e-40
VIT_210s0003g03750.1	-2.4505	1.99641e-05						VIT_203s0038g00270.1	-2.11054	0.00133226
VIT_200s0225g00230.1	-2.44929	3.54875e-43						VIT_206s0009g03450.1	-2.1099	0.000953087
VIT_211s0016g01220.1	-2.44905	0.00146593						VIT_209s0002g02490.1	-2.10758	0.0367322
VIT_212s0059g02260.1	-2.44734	2.14823e-27						VIT_200s0324g00060.1	-2.10317	2.79112e-05
VIT_213s0019g04910.1	-2.44712	3.78643e-31						VIT_214s0068g00680.1	-2.10313	6.90535e-23
VIT_206s0004g05170.1	-2.44476	1.24022e-07						VIT_217s0000g07850.1	-2.10234	6.68105e-56
VIT_206s0004g05800.1	-2.44421	0.0473679						VIT_212s0035g01520.1	-2.10034	0.0326179
VIT_201s0011g01300.1	-2.43536	4.04268e-06						VIT_200s0203g00050.1	-2.09932	1.09575e-23
VIT_212s0059g00670.1	-2.43369	0.025968						VIT_217s0053g00040.2	-2.09731	0.00363758
VIT_200s0780g00020.1	-2.4318	0.0142646						VIT_213s0064g00440.1	-2.09451	8.24412e-05
VIT_214s0108g01080.1	-2.42987	7.96679e-05						VIT_216s0013g01510.2	-2.0898	0.0416726
VIT_212s0028g02540.1	-2.42841	2.44857e-05						VIT_217s0000g07640.1	-2.08786	6.10122e-14
VIT_218s0001g09360.1	-2.42744	2.23538e-10						VIT_219s0093g00550.1	-2.08694	3.50808e-06
VIT_215s0048g02520.2	-2.42676	7.72144e-11						VIT_216s0022g00870.1	-2.08612	0.0483008
VIT_203s0038g01050.1	-2.42436	0.00161563						VIT_201s0011g04620.1	-2.08489	1.58422e-55
VIT_204s0008g05210.4	-2.40982	0.0482847						VIT_208s0007g02790.3	-2.08471	0.00265808
VIT_207s0031g02210.1	-2.40697	0.00939614						VIT_216s0100g00470.1	-2.07686	5.99989e-50
VIT_214s0030g00330.1	-2.40427	0.0217305						VIT_206s0080g00070.1	-2.07613	0.00264223
VIT_210s0003g04350.1	-2.40276	0.00416674						VIT_209s0002g04130.1	-2.07372	0.000156709
VIT_207s0104g00410.1	-2.40238	1.89146e-06						VIT_218s0001g05040.1	-2.07112	6.79715e-37
VIT_205s0020g03320.1	-2.40226	0.00681131						VIT_202s0109g00080.1	-2.07071	1.11002e-35
VIT_212s0028g02000.1	-2.39615	9.27923e-10						VIT_213s0064g00460.1	-2.06839	1.28302e-63
VIT_215s0021g01130.1	-2.39606	0.0445427						VIT_208s0040g00390.1	-2.06813	4.78545e-22
VIT_202s0012g01440.1	-2.39158	1.13557e-08						VIT_214s0108g01180.1	-2.06691	0.000810951
VIT_219s0014g03160.4	-2.38959	0.0284729						VIT_206s0009g01110.1	-2.06481	0.000541961
VIT_212s0028g00940.1	-2.3895	0.0113135						VIT_212s0134g00170.1	-2.05942	0.00473675
VIT_207s0191g00220.1	-2.38892	8.18349e-08						VIT_206s0004g08080.1	-2.05838	5.40501e-05
VIT_216s0098g00720.1	-2.38711	6.00178e-09						VIT_212s0059g00370.1	-2.0561	0.0360897
VIT_218s0001g03540.1	-2.38588	5.48885e-07						VIT_202s0025g01330.1	-2.05399	8.77296e-30
VIT_202s0025g02410.1	-2.38426	0.00344832						VIT_213s0067g00700.1	-2.0514	0.0149191
VIT_210s0116g01340.1	-2.38326	1.53438e-17						VIT_204s0023g00410.1	-2.048	4.95126e-06
VIT_204s0008g06380.1	-2.37775	7.05572e-25						VIT_205s0029g00140.1	-2.04775	3.30572e-21
VIT_211s0052g01560.2	-2.37491	1.45693e-11						VIT_216s0050g00160.1	-2.04489	0.0261127
VIT_218s0089g00860.1	-2.3737	3.70917e-09						VIT_205s0049g00440.1	-2.04204	0.0090439
VIT_204s0023g02730.1	-2.36986	1.10022e-09						VIT_205s0077g01720.1	-2.04182	0.000613786
VIT_204s0023g02130.1	-2.366	5.77624e-14						VIT_219s0015g01760.1	-2.0408	1.11149e-18
VIT_217s0000g00770.1	-2.36465	0.0101974						VIT_203s0038g03980.1	-2.03656	0.0485825
VIT_201s0137g00290.5	-2.36044	0.00244387						VIT_218s0001g08320.1	-2.03561	2.72101e-13
VIT_213s0019g04280.1	-2.35655	7.03895e-61						VIT_208s0007g01360.7	-2.03361	0.000305857
VIT_205s0049g01240.4	-2.35642	0.0121805						VIT_213s0019g02660.1	-2.0325	0.000412438
VIT_206s0061g01230.1	-2.35341	4.61928e-22						VIT_215s0046g02110.1	-2.03191	3.68009e-24
VIT_201s0010g03620.1	-2.35291	6.02523e-10						VIT_203s0063g02020.2	-2.0295	0.0265854
VIT_213s0074g00700.1	-2.35115	0.00165288						VIT_219s0014g03370.1	-2.0286	0.0172802
VIT_203s0091g00680.2	-2.34804	0.000914542						VIT_217s0053g00380.1	-2.02818	2.04332e-19
VIT_200s0732g00010.2	-2.34405	0.0378608						VIT_213s0019g02850.1	-2.02799	0.00174922
VIT_205s0020g02210.1	-2.34383	0.0384958						VIT_203s0038g03220.1	-2.02694	6.47609e-05
VIT_206s0004g05310.1	-2.34226	0.00258398						VIT_208s0007g08310.7	-2.02645	4.01578e-07
VIT_208s0007g04490.1	-2.33954	0.013429						VIT_206s0004g00440.1	-2.02538	5.75852e-45
VIT_219s0093g00550.1	-2.3358	2.61739e-07						VIT_200s0179g00360.1	-2.02447	1.5144e-09
VIT_218s0001g08270.1	-2.33566	3.22034e-47						VIT_208s0056g01300.1	-2.02125	3.17849e-23
VIT_208s0007g02380.1	-2.33471	0.000241266						VIT_211s0016g05010.1	-2.02083	4.19751e-16
VIT_209s0002g02230.1	-2.33436	9.54635e-05						VIT_218s0089g00410.1	-2.01995	7.66144e-55
VIT_207s0129g01040.2	-2.33235	0.00318062						VIT_201s0011g04840.1	-2.01645	2.89925e-09
VIT_211s0052g00710.1	-2.32974	1.43538e-07						VIT_200s0125g00280.1	-2.01359	1.98044e-10
VIT_219s0014g03160.1	-2.3275	0.000725854						VIT_202s0025g00820.1	-2.01273	2.06136e-19
VIT_212s0034g02240.1	-2.32719	6.86935e-13						VIT_204s0008g06000.1	-2.00946	1.47875e-63
VIT_203s0038g02170.1	-2.3201	4.84078e-34						VIT_203s0063g01870.1	-2.00801	1.11209e-29
VIT_218s0117g00390.1	-2.3198	0.00018771						VIT_214s0083g00410.1	-2.00743	0.0255716
VIT_203s0038g03220.1	-2.31946	1.77645e-05						VIT_204s0079g00420.1	-2.00737	0.00435434
VIT_218s0157g00020.1	-2.31931	2.13574e-32						VIT_206s0004g02850.1	-2.00473	0.000517924
VIT_208s0058g00490.1	-2.31871	0.000109371						VIT_203s0038g04090.3	-2.00325	2.73221e-23
VIT_200s0929g00020.1	-2.31748	1.40715e-20						VIT_208s0007g06760.3	-2.00262	0.000633215
VIT_214s0030g01950.1	-2.31427	1.27764e-09						VIT_207s0005g00010.1	-2.00044	7.98107e-44
VIT_218s0001g14360.1	-2.31254	1.41956e-40						VIT_214s0006g01580.1	-2.00008	6.15808e-25
VIT_201s0150g00170.3	-2.306	0.0100134						VIT_219s0014g03370.2	-1.99762	1.35989e-26
VIT_200s2507g00010.1	-2.30518	0.0398999						VIT_209s0002g00640.1	-1.99601	0.0121711
VIT_201s0010g00510.1	-2.3027	9.09043e-15						VIT_203s0088g00620.1	-1.99593	2.18118e-17
VIT_206s0009g01340.1	-2.30137	0.00466541						VIT_208s0040g01170.4	-1.9921	0.000349863
VIT_201s0026g01300.1	-2.29953	0.0058818						VIT_207s0129g00530.1	-1.99142	1.79044e-05
VIT_208s0040g03150.1	-2.29725	5.67694e-09						VIT_219s0014g03720.1	-1.98951	2.45223e-27
VIT_207s0005g02290.1	-2.29403	2.05461e-05						VIT_208s0007g03670.1	-1.98495	5.1527e-06
VIT_210s0003g04940.3	-2.29283	0.0148777						VIT_206s0009g01320.1	-1.9845	5.95807e-49
VIT_218s0001g06090.1	-2.2917	0.0405176						VIT_206s0061g00550.1	-1.98206	5.90665e-61
VIT_214s0108g00430.1	-2.28589	3.20005e-14						VIT_219s0014g02390.1	-1.98137	1.04631e-19
VIT_202s0025g00150.1	-2.28496	1.09493e-09						VIT_205s0049g00800.1	-1.98106	1.8865e-18
VIT_212s0028g02160.1	-2.28465	0.0147527						VIT_207s0141g00090.1	-1.97731	7.43516e-32
VIT_205s0020g00730.1	-2.2815	6.78538e-06						VIT_214s0006g02990.1	-1.97548	2.40176e-16
VIT_218s0001g05030.1	-2.28141	1.4597e-05						VIT_207s0005g01290.1	-1.97308	0.00521496
VIT_210s0116g00050.1	-2.28104	0.00133038						VIT_218s0001g11320.1	-1.9718	0.00179242
VIT_217s0000g08290.1	-2.27436	7.96406e-07						VIT_214s0108g00430.1	-1.9622	7.1491e-13
VIT_214s0066g00250.1	-2.27121	3.48738e-44						VIT_211s0016g03010.1	-1.95682	0.000703209
VIT_204s0008g02930.1	-2.27114	0.0218963						VIT_213s0019g04390.1	-1.95266	1.3689e-39
VIT_207s0130g00210.3	-2.26643	0.0137401						VIT_201s0026g01380.1	-1.94791	0.00306965
VIT_200s0454g00010.3	-2.26553	0.0285561						VIT_213s0019g03450.1	-1.94763	0.0253376
VIT_209s0002g04130.1	-2.26533	0.000150019						VIT_212s0059g00750.2	-1.94722	0.00585553
VIT_200s0768g00040.1	-2.26047	1.11505e-13						VIT_218s0117g00390.1	-1.94704	0.000465757
VIT_219s0014g03730.1	-2.25745	2.12678e-09						VIT_204s0008g03950.1	-1.94581	0.0211674
VIT_214s0030g00340.1	-2.25737	1.84512e-13						VIT_201s0026g00810.1	-1.94249	0.000409889
VIT_205s0049g00770.1	-2.25677	2.00626e-62						VIT_218s0001g01030.6	-1.93942	1.15014e-52
VIT_217s0000g00830.1	-2.25613	4.61824e-29						VIT_212s0034g02240.1	-1.93783	1.3061e-11
VIT_200s0732g00010.1	-2.25266	0.0452823						VIT_206s0061g00680.1	-1.93767	0.0038163
VIT_205s0020g03980.1	-2.25131	0.0369611						VIT_217s0000g09120.3	-1.93512	0.000208688
VIT_214s0083g00410.1	-2.25095	0.0133188						VIT_213s0067g03050.1	-1.93153	0.00437486
VIT_214s0030g01740.1	-2.24878	1.12803e-48						VIT_208s0056g01070.1	-1.92877	0.00524123
VIT_211s0052g01250.1	-2.24771	8.14241e-07						VIT_208s0040g01950.3	-1.92808	6.98707e-18
VIT_208s0007g08330.3	-2.24762	0.011313						VIT_219s0085g00740.1	-1.92219	1.90545e-06
VIT_214s0108g01130.1	-2.24754	0.0249973						VIT_207s0031g01530.1	-1.92215	1.98635e-37
VIT_217s0000g09310.1	-2.24516	0.00492257						VIT_204s0008g06230.2	-1.92191	7.00678e-12
VIT_202s0025g02270.3	-2.24483	0.026341						VIT_207s0031g02210.1	-1.91773	0.0332445
VIT_213s0019g02430.1	-2.24155	0.0223414						VIT_205s0102g00660.1	-1.91743	0.0068723
VIT_217s0000g05070.1	-2.2415	1.00275e-19						VIT_200s0615g00020.1	-1.91733	3.09346e-06
VIT_210s0116g00500.1	-2.2388	0.00307991						VIT_218s0001g08160.1	-1.9132	0.00724692
VIT_219s0090g00660.1	-2.23717	0.0131516						VIT_211s0016g04035.1	-1.91286	8.23223e-44
VIT_212s0028g03610.1	-2.23402	9.01153e-05						VIT_205s0049g01180.1	-1.91284	0.0307409
VIT_218s0001g10830.1	-2.23126	0.0323862						VIT_205s0094g00300.1	-1.91005	1.67796e-15
VIT_212s0059g00750.2	-2.2302	0.00514808						VIT_206s0009g01340.1	-1.90875	0.0136885
VIT_207s0031g01160.1	-2.22637	9.08917e-11						VIT_202s0025g01200.2	-1.9073	4.00151e-08
VIT_210s0116g00100.1	-2.21972	3.36587e-11						VIT_206s0061g00710.1	-1.90399	4.09976e-09
VIT_201s0026g00810.1	-2.21804	0.000102807						VIT_214s0060g02150.1	-1.90356	5.86629e-43
VIT_212s0059g02280.1	-2.21794	0.00213167						VIT_213s0064g00460.2	-1.90202	4.3365e-18
VIT_211s0103g00370.1	-2.21634	4.03746e-11						VIT_205s0094g00480.1	-1.90153	1.08623e-09
VIT_218s0041g00370.1	-2.21577	0.0317891						VIT_202s0025g00820.3	-1.9011	6.08284e-55
VIT_214s0060g00900.1	-2.2151	1.29698e-23						VIT_208s0007g00120.6	-1.89988	2.58145e-39
VIT_216s0098g00790.1	-2.20795	7.46627e-61						VIT_210s0003g03500.1	-1.8998	9.4904e-10
VIT_212s0035g00990.1	-2.19802	0.032586						VIT_205s0049g01830.1	-1.89748	0.0014096
VIT_218s0001g11940.1	-2.19679	4.2188e-45						VIT_202s0012g01040.1	-1.89711	8.85996e-11
VIT_205s0020g02890.1	-2.19658	0.000716927						VIT_211s0016g00690.2	-1.8959	1.00247e-25
VIT_214s0108g01560.5	-2.19596	0.000673343						VIT_207s0191g00220.1	-1.89319	1.77506e-06
VIT_218s0001g02740.1	-2.19437	8.66975e-20						VIT_202s0025g00150.1	-1.89272	7.32379e-10
VIT_210s0003g04470.2	-2.19216	0.0117807						VIT_202s0012g02810.1	-1.89243	6.38303e-07
VIT_207s0005g02040.1	-2.19082	0.000148601						VIT_209s0018g01870.1	-1.8915	5.21284e-09
VIT_216s0050g02680.1	-2.19061	2.0857e-07						VIT_202s0025g03730.2	-1.89099	1.56082e-05
VIT_206s0004g04110.1	-2.18748	0.0262104						VIT_214s0083g00080.1	-1.88828	0.00328622
VIT_207s0005g02230.1	-2.18714	2.55812e-38						VIT_200s0220g00070.1	-1.88815	5.24266e-43
VIT_218s0001g08550.1	-2.18588	0.0391004						VIT_206s0009g03120.1	-1.88221	4.0868e-31
VIT_204s0023g01030.2	-2.18227	0.0358101						VIT_203s0132g00050.1	-1.88136	1.42463e-09
VIT_201s0011g01140.1	-2.17983	1.63713e-14						VIT_205s0020g04010.1	-1.88135	8.80577e-36
VIT_206s0004g08210.2	-2.17971	0.0306704						VIT_212s0028g03610.1	-1.88044	2.6771e-07
VIT_214s0036g01060.1	-2.17924	0.000940585						VIT_205s0020g00440.1	-1.87983	0.00147316
VIT_216s0039g02300.1	-2.17872	0.0234194						VIT_219s0014g00440.1	-1.87382	5.12582e-09
VIT_207s0031g00620.1	-2.17601	0.00207423						VIT_216s0039g01650.6	-1.87258	1.43992e-20
VIT_200s1291g00030.1	-2.17253	3.30285e-34						VIT_201s0011g02030.1	-1.86976	1.70257e-16
VIT_213s0073g00160.2	-2.1698	0.0129095						VIT_200s0340g00040.1	-1.86873	0.0011439
VIT_201s0137g00210.1	-2.16804	1.4459e-07						VIT_205s0094g00020.9	-1.86773	0.0424464
VIT_211s0103g00380.1	-2.16749	5.30172e-10						VIT_218s0001g08250.1	-1.86672	1.59775e-39
VIT_202s0012g01270.1	-2.16689	2.61919e-09						VIT_216s0022g00890.1	-1.86554	0.000460514
VIT_205s0165g00266.1	-2.16592	0.0136813						VIT_215s0048g02280.1	-1.86198	0.000205811
VIT_211s0118g00520.1	-2.16239	0.00453099						VIT_212s0055g00800.1	-1.86129	0.0126169
VIT_213s0084g00800.1	-2.16017	6.25356e-13						VIT_204s0069g00860.1	-1.85901	6.18815e-06
VIT_215s0046g01410.2	-2.15616	8.60543e-07						VIT_205s0029g00390.1	-1.85792	1.72533e-11
VIT_218s0001g04520.1	-2.15511	6.38284e-06						VIT_205s0020g03320.1	-1.85462	0.0305895
VIT_201s0011g04290.1	-2.1499	0.000193327						VIT_200s0246g00050.1	-1.85203	0.000830372
VIT_206s0004g00250.2	-2.14937	2.97512e-06						VIT_214s0030g01950.1	-1.85118	2.87556e-08
VIT_206s0004g04320.3	-2.14906	0.0132393						VIT_205s0049g00840.1	-1.8492	1.69696e-41
VIT_206s0004g04030.1	-2.1459	0.00738839						VIT_204s0023g02430.1	-1.84782	4.10158e-06
VIT_218s0001g01130.1	-2.14577	3.05355e-75						VIT_219s0014g01350.1	-1.84422	3.44397e-49
VIT_210s0071g00390.1	-2.14248	0.00569774						VIT_208s0007g04180.3	-1.8431	1.44548e-27
VIT_208s0056g01070.1	-2.14113	0.00981833						VIT_205s0049g00740.1	-1.83967	1.02357e-10
VIT_211s0052g00630.3	-2.13756	1.64312e-24						VIT_208s0007g04180.1	-1.83631	1.28032e-32
VIT_206s0080g00920.1	-2.13655	0.0307399						VIT_208s0007g00470.1	-1.83294	1.57648e-05
VIT_208s0007g04550.1	-2.13474	0.000114989						VIT_214s0081g00010.1	-1.83068	1.33079e-12
VIT_214s0108g00740.1	-2.13179	1.10234e-05						VIT_217s0000g08610.2	-1.82964	0.0483762
VIT_202s0012g01040.3	-2.12498	1.44606e-20						VIT_212s0057g00150.1	-1.82841	1.00345e-07
VIT_203s0038g02860.1	-2.12339	8.88929e-19						VIT_208s0007g03140.1	-1.82747	0.000822196
VIT_211s0118g00530.1	-2.11013	0.0333808						VIT_215s0045g01416.1	-1.82645	0.0137137
VIT_200s1353g00010.1	-2.10635	1.13405e-16						VIT_211s0037g00450.1	-1.82577	6.55645e-26
VIT_203s0063g01460.1	-2.10622	2.08113e-08						VIT_212s0057g00120.1	-1.82062	0.0121403
VIT_217s0000g03630.1	-2.10425	0.0074805						VIT_211s0016g02090.2	-1.81951	0.00951269
VIT_218s0157g00090.1	-2.1037	0.000144144						VIT_203s0063g00370.1	-1.81927	7.41416e-42
VIT_212s0034g01780.10	-2.10307	0.008304						VIT_217s0000g03280.1	-1.8132	2.59931e-62
VIT_208s0007g05040.1	-2.09903	0.00839173						VIT_200s0271g00110.1	-1.8112	7.45432e-48
VIT_218s0122g01280.8	-2.09891	7.79671e-12						VIT_202s0025g00090.5	-1.80956	0.000192425
VIT_205s0020g02360.1	-2.096	0.0128951						VIT_210s0003g05380.1	-1.80952	9.77307e-19
VIT_217s0000g00460.1	-2.08794	0.00237342						VIT_214s0030g00520.3	-1.80908	0.00988739
VIT_213s0067g03050.1	-2.0873	0.00217636						VIT_213s0074g00660.1	-1.80855	0.0458977
VIT_214s0006g02990.1	-2.08706	7.42165e-15						VIT_207s0031g01170.3	-1.80712	0.0174209
VIT_206s0009g01320.1	-2.0845	2.35802e-41						VIT_205s0020g04850.1	-1.80651	6.18014e-15
VIT_208s0040g00380.6	-2.0832	1.27365e-09						VIT_219s0014g03850.2	-1.80502	2.3089e-22
VIT_211s0037g00450.1	-2.08266	1.24896e-24						VIT_207s0104g00540.1	-1.80501	8.27596e-50
VIT_214s0083g00080.1	-2.08108	0.00215947						VIT_210s0116g00100.1	-1.80324	6.34533e-11
VIT_200s0218g00090.1	-2.08052	1.11365e-06						VIT_204s0008g05120.2	-1.80198	0.047416
VIT_206s0004g07660.1	-2.07835	1.5004e-18						VIT_202s0012g00280.1	-1.80118	1.86088e-43
VIT_218s0001g14610.1	-2.07524	0.028093						VIT_201s0011g02470.1	-1.80092	0.0398207
VIT_201s0010g01200.1	-2.07282	2.76014e-06						VIT_215s0046g02400.1	-1.80089	1.3463e-18
VIT_202s0025g00820.1	-2.07273	1.20043e-17						VIT_214s0081g00720.1	-1.80023	0.00310355
VIT_205s0049g00940.2	-2.07034	0.0372859						VIT_213s0106g00280.1	-1.79851	0.00231161
VIT_215s0046g02030.1	-2.06931	0.029679						VIT_210s0003g01460.2	-1.79416	9.77049e-10
VIT_201s0010g01000.1	-2.06771	3.59688e-08						VIT_208s0007g00940.4	-1.79368	0.00758754
VIT_217s0000g06650.1	-2.066	1.08863e-07						VIT_201s0011g00830.1	-1.79307	1.45577e-18
VIT_202s0012g00140.1	-2.06584	0.000943997						VIT_204s0008g01860.1	-1.79253	0.0205701
VIT_207s0031g01660.1	-2.06053	0.00329137						VIT_201s0150g00170.1	-1.78931	1.92459e-17
VIT_204s0008g02670.1	-2.06021	0.0271048						VIT_218s0001g11950.1	-1.78708	0.00494463
VIT_211s0118g00230.5	-2.0575	0.0142277						VIT_202s0154g00040.1	-1.78546	0.006119
VIT_210s0116g01820.1	-2.05594	2.66526e-42						VIT_200s0186g00090.1	-1.78511	0.033814
VIT_218s0001g05040.1	-2.05147	2.76825e-31						VIT_212s0028g02440.1	-1.7826	1.05569e-05
VIT_212s0057g00940.7	-2.04768	1.43198e-05						VIT_204s0023g02730.1	-1.78242	1.92177e-07
VIT_219s0014g02980.1	-2.04753	1.51361e-15						VIT_203s0091g00680.2	-1.77868	0.00659077
VIT_210s0003g04490.1	-2.04195	0.0358815						VIT_219s0085g00270.3	-1.77761	0.0258518
VIT_202s0025g00080.1	-2.04145	2.78929e-05						VIT_218s0001g10810.1	-1.77734	0.000115206
VIT_208s0058g01210.1	-2.03943	4.80561e-22						VIT_202s0025g01050.4	-1.7765	1.09236e-08
VIT_209s0002g00550.3	-2.03379	3.66257e-30						VIT_216s0022g00670.2	-1.77541	0.000621791
VIT_218s0001g07790.5	-2.03177	0.0389937						VIT_214s0066g02170.1	-1.77215	3.74274e-10
VIT_217s0000g08240.1	-2.02794	0.00309985						VIT_209s0002g00550.2	-1.76923	0.000983152
VIT_209s0002g04280.1	-2.02717	3.21832e-37						VIT_207s0129g00220.1	-1.76901	4.58822e-09
VIT_212s0034g01910.1	-2.02534	1.07373e-05						VIT_206s0004g00590.2	-1.76882	8.06257e-09
VIT_209s0002g03510.1	-2.0245	2.53214e-44						VIT_217s0000g06680.1	-1.76695	0.000844149
VIT_205s0020g02360.3	-2.02361	0.00243207						VIT_212s0035g00970.1	-1.76614	4.12569e-05
VIT_200s0904g00010.1	-2.02278	8.00275e-12						VIT_207s0031g01630.2	-1.7651	3.02428e-27
VIT_208s0007g04230.1	-2.02022	7.68083e-39						VIT_216s0098g01900.1	-1.7606	1.92046e-09
VIT_208s0007g01530.1	-2.01956	4.53462e-05						VIT_210s0116g00940.1	-1.75844	2.58754e-29
VIT_219s0015g01300.1	-2.01092	1.06158e-34						VIT_210s0116g00350.1	-1.75825	2.32051e-06
VIT_214s0083g01110.2	-2.00896	0.000593009						VIT_212s0028g02650.1	-1.75722	1.16058e-13
VIT_216s0039g00880.1	-2.00527	0.0280417						VIT_213s0106g00700.2	-1.75713	0.00104177
VIT_213s0067g02570.1	-2.0041	6.89375e-31						VIT_206s0004g05180.1	-1.75556	1.02192e-08
VIT_205s0020g00600.1	-2.00277	0.0166253						VIT_201s0011g00560.1	-1.75449	2.93946e-42
VIT_209s0002g00330.1	-2.00237	5.3552e-21						VIT_210s0116g00050.1	-1.75166	0.00724438
VIT_208s0007g00470.1	-2.00094	1.42231e-06						VIT_202s0033g00390.1	-1.75142	1.719e-22
VIT_207s0031g00450.1	-2.00006	6.56986e-06						VIT_200s0174g00330.1	-1.75071	0.0294276
VIT_201s0011g02030.1	-1.99779	1.95152e-14						VIT_211s0016g02360.1	-1.74954	4.9199e-34
VIT_200s0227g00200.1	-1.99626	0.00983127						VIT_208s0007g04800.3	-1.74666	2.25204e-06
VIT_213s0073g00170.4	-1.99223	0.000428825						VIT_200s1194g00020.1	-1.74647	0.000377598
VIT_206s0004g01390.1	-1.98484	9.47576e-10						VIT_206s0004g05180.2	-1.74573	2.61203e-11
VIT_204s0044g01740.1	-1.98345	0.0245478						VIT_208s0007g08050.1	-1.7455	7.74231e-43
VIT_201s0010g01760.6	-1.98311	0.0268309						VIT_202s0025g02960.1	-1.74504	4.8351e-24
VIT_206s0004g07070.1	-1.98095	0.0230744						VIT_208s0007g06520.1	-1.74382	6.25132e-16
VIT_201s0026g02260.1	-1.97615	0.00794553						VIT_201s0011g05060.2	-1.73971	0.00028919
VIT_213s0074g00660.1	-1.97594	0.0334905						VIT_206s0061g00550.2	-1.73869	3.21059e-20
VIT_202s0025g04920.1	-1.96638	7.50713e-20						VIT_204s0023g00830.1	-1.73097	1.10639e-34
VIT_207s0129g00380.1	-1.96569	0.0256414						VIT_218s0157g00020.1	-1.73094	2.81661e-20
VIT_200s0125g00280.1	-1.9649	2.16851e-08						VIT_202s0012g01870.1	-1.73038	0.0287247
VIT_201s0026g02190.1	-1.9648	0.00369849						VIT_215s0046g01140.1	-1.72785	0.04118
VIT_215s0048g02280.1	-1.96173	0.000258156						VIT_219s0015g00210.2	-1.72538	0.0175694
VIT_208s0040g00380.1	-1.96141	0.0330263						VIT_216s0022g00630.1	-1.72374	0.010971
VIT_216s0100g00510.6	-1.95803	0.000573041						VIT_200s0207g00010.1	-1.72296	9.25466e-08
VIT_217s0053g00040.2	-1.95462	0.00513151						VIT_212s0059g00750.1	-1.72229	5.69838e-05
VIT_206s0004g03310.2	-1.9527	1.07785e-06						VIT_201s0011g04770.1	-1.72179	0.000474583
VIT_202s0025g00820.3	-1.94978	1.30756e-45						VIT_201s0150g00250.1	-1.72075	0.000664644
VIT_208s0007g03930.3	-1.94823	0.0401583						VIT_205s0062g00890.2	-1.72018	5.03878e-24
VIT_205s0020g03890.1	-1.94781	1.33085e-28						VIT_207s0031g02640.3	-1.71108	0.00433779
VIT_200s2086g00010.1	-1.94434	2.92386e-05						VIT_213s0019g02430.1	-1.71093	0.0410994
VIT_206s0004g03650.3	-1.94281	1.50097e-29						VIT_204s0043g00160.1	-1.70787	5.43243e-05
VIT_212s0057g00950.1	-1.94198	0.0331659						VIT_211s0016g02520.1	-1.70762	1.92504e-15
VIT_219s0015g00270.1	-1.94163	0.0374965						VIT_206s0004g05170.1	-1.70567	0.000110834
VIT_211s0103g00550.2	-1.93881	2.09689e-32						VIT_212s0028g01320.3	-1.70465	0.00588233
VIT_214s0081g00720.1	-1.93418	0.00224396						VIT_208s0056g01000.1	-1.70308	0.0303247
VIT_218s0001g12510.2	-1.9321	1.35228e-12						VIT_205s0077g02350.1	-1.70194	3.66669e-25
VIT_205s0049g00610.1	-1.93134	2.68076e-11						VIT_218s0001g05550.4	-1.70178	1.30633e-06
VIT_205s0029g00140.1	-1.92966	3.91361e-18						VIT_218s0001g08800.1	-1.70013	0.0176171
VIT_204s0023g01520.1	-1.92789	1.57067e-11						VIT_202s0025g00690.2	-1.69994	0.0243752
VIT_217s0000g07580.1	-1.92771	3.74664e-08						VIT_209s0070g00140.1	-1.69714	4.39668e-11
VIT_216s0100g00690.1	-1.92737	1.22982e-07						VIT_202s0012g01040.3	-1.69692	8.3753e-15
VIT_205s0049g01180.1	-1.92401	0.000134549						VIT_215s0021g00950.1	-1.69526	4.44363e-07
VIT_218s0001g10510.1	-1.92196	0.0463222						VIT_207s0031g00480.1	-1.69369	5.30636e-24
VIT_200s0271g00110.1	-1.92178	8.55675e-41						VIT_219s0140g00140.1	-1.69331	0.000136656
VIT_200s2731g00010.1	-1.91923	0.0142551						VIT_216s0022g00240.1	-1.69303	0.00289703
VIT_217s0000g06630.1	-1.91024	0.00949037						VIT_202s0025g01050.2	-1.69238	7.99868e-08
VIT_206s0009g00690.3	-1.90839	1.61373e-08						VIT_217s0000g00430.1	-1.69053	1.41077e-67
VIT_207s0129g00220.1	-1.90764	6.66929e-08						VIT_211s0016g04190.1	-1.68788	2.33778e-30
VIT_206s0004g05800.2	-1.906	0.00195584						VIT_210s0003g02780.1	-1.68784	2.23624e-06
VIT_202s0012g00360.2	-1.90455	0.0263596						VIT_203s0038g00670.1	-1.68725	1.07433e-06
VIT_204s0079g00420.1	-1.90272	0.00950061						VIT_208s0007g05040.1	-1.6871	0.0036999
VIT_208s0007g02790.3	-1.89998	0.00199781						VIT_219s0085g00795.1	-1.68564	0.0182366
VIT_201s0150g00380.1	-1.89957	6.71955e-06						VIT_200s0960g00040.1	-1.68499	0.0302179
VIT_212s0059g00490.1	-1.8961	7.78429e-17						VIT_213s0084g00240.1	-1.68293	0.000170721
VIT_204s0008g05210.1	-1.89474	0.0142646						VIT_210s0042g00170.1	-1.68255	2.65396e-05
VIT_207s0005g02710.1	-1.89289	6.58802e-19						VIT_207s0031g01980.1	-1.68242	0.000280354
VIT_205s0020g02360.5	-1.89191	0.00051102						VIT_214s0060g01430.3	-1.68106	0.000291958
VIT_212s0035g01900.8	-1.89107	7.40385e-10						VIT_214s0066g01210.2	-1.67961	0.0470587
VIT_204s0008g05120.2	-1.88906	0.0386688						VIT_212s0057g00090.1	-1.6791	3.61454e-28
VIT_218s0001g11160.1	-1.88887	0.0242351						VIT_208s0056g00290.1	-1.67633	1.11686e-28
VIT_204s0023g01270.1	-1.88812	0.00289598						VIT_208s0040g01890.1	-1.67557	5.98673e-51
VIT_217s0000g02010.1	-1.88671	0.0214823						VIT_214s0108g00830.1	-1.67539	1.0478e-29
VIT_218s0001g14040.1	-1.88484	1.55946e-07						VIT_207s0031g01660.1	-1.67407	0.0103035
VIT_200s0386g00040.1	-1.88219	0.000458616						VIT_201s0011g04290.1	-1.67389	0.00355322
VIT_212s0055g00800.1	-1.88143	0.0137142						VIT_200s0904g00010.1	-1.67281	5.19558e-10
VIT_201s0011g06190.1	-1.88142	1.61357e-06						VIT_208s0007g00470.2	-1.67141	0.0139906
VIT_205s0077g01720.1	-1.88107	0.00401146						VIT_202s0025g00280.4	-1.67074	3.33248e-05
VIT_218s0089g01170.1	-1.88055	2.58029e-32						VIT_211s0016g03180.1	-1.6703	5.11425e-08
VIT_203s0038g00350.1	-1.87837	2.08865e-08						VIT_214s0066g01650.1	-1.66645	2.35767e-23
VIT_205s0094g01570.1	-1.87766	1.75246e-25						VIT_213s0074g00700.1	-1.66271	0.0161163
VIT_218s0001g10090.4	-1.87718	0.00232467						VIT_208s0007g06140.1	-1.66184	8.1227e-07
VIT_201s0026g02210.9	-1.87607	0.0463126						VIT_208s0058g01000.2	-1.65996	1.1878e-20
VIT_202s0025g01200.2	-1.87544	8.40664e-08						VIT_219s0090g00240.1	-1.65957	9.28983e-09
VIT_216s0039g01650.6	-1.87307	1.74958e-15						VIT_214s0171g00170.5	-1.65667	0.00152872
VIT_214s0060g00240.1	-1.87202	4.38368e-09						VIT_218s0041g00490.1	-1.65613	0.00854295
VIT_219s0090g01470.1	-1.87048	1.4766e-37						VIT_216s0039g01420.3	-1.65267	0.000209702
VIT_200s0229g00100.1	-1.86867	3.25826e-05						VIT_205s0102g00120.1	-1.65086	0.00483238
VIT_207s0005g00050.1	-1.86861	2.88289e-06						VIT_205s0020g03380.1	-1.65031	0.0122192
VIT_217s0000g03280.1	-1.86489	7.32303e-57						VIT_209s0002g01440.2	-1.65003	0.00126673
VIT_216s0100g00510.1	-1.86053	0.000116513						VIT_212s0057g01310.1	-1.64853	2.10062e-28
VIT_211s0016g00540.1	-1.86039	0.011602						VIT_202s0033g00380.1	-1.64846	0.00591358
VIT_204s0008g04490.1	-1.8592	1.46483e-21						VIT_203s0038g02170.1	-1.64591	2.64124e-24
VIT_201s0026g01020.1	-1.85482	7.11661e-20						VIT_219s0015g01300.1	-1.64468	1.01066e-36
VIT_211s0016g01770.2	-1.85464	6.51338e-13						VIT_202s0087g00400.2	-1.64418	6.71291e-33
VIT_202s0025g03730.2	-1.85303	6.81995e-05						VIT_203s0088g01200.1	-1.64309	9.44974e-13
VIT_211s0016g02520.1	-1.84942	2.19558e-14						VIT_214s0006g02870.1	-1.64212	0.0477697
VIT_208s0007g07920.2	-1.84922	3.65478e-07						VIT_216s0050g01850.5	-1.64155	4.26563e-30
VIT_212s0028g01740.1	-1.84919	0.0009598						VIT_214s0068g00110.1	-1.64027	8.83441e-16
VIT_217s0000g00460.2	-1.84819	0.0497082						VIT_217s0000g08290.1	-1.64023	7.10433e-05
VIT_206s0004g06080.3	-1.8467	2.63519e-20						VIT_202s0025g01450.1	-1.63874	4.5183e-39
VIT_208s0007g00940.4	-1.84579	0.0207199						VIT_219s0027g01060.1	-1.6377	0.0210589
VIT_205s0077g01980.1	-1.84554	5.10097e-31						VIT_208s0007g08960.2	-1.63761	0.0374343
VIT_218s0001g11970.2	-1.84537	0.0033398						VIT_200s0179g00360.2	-1.63653	4.41565e-09
VIT_206s0009g00230.1	-1.84102	7.22919e-07						VIT_200s0125g00210.5	-1.63577	0.018485
VIT_201s0011g03180.5	-1.83973	0.00569772						VIT_213s0067g02300.1	-1.63511	8.57757e-24
VIT_203s0063g00010.1	-1.83716	6.29276e-05						VIT_215s0024g00730.1	-1.6346	0.00037582
VIT_211s0016g03140.1	-1.83441	0.0258214						VIT_204s0023g03010.1	-1.63298	1.67895e-20
VIT_201s0011g04850.1	-1.83389	5.55509e-09						VIT_208s0007g02380.1	-1.63266	0.00763373
VIT_213s0067g00610.6	-1.83336	0.0103348						VIT_215s0046g00220.1	-1.62856	0.000205139
VIT_200s0259g00100.1	-1.83252	2.3306e-07						VIT_213s0047g00040.1	-1.62586	0.00840764
VIT_202s0025g01330.1	-1.8306	3.04594e-20						VIT_213s0084g00800.1	-1.62454	9.74066e-10
VIT_207s0031g02740.1	-1.82947	0.0022563						VIT_219s0085g00030.1	-1.62422	8.90201e-07
VIT_216s0022g01650.1	-1.82833	1.32793e-09						VIT_205s0102g00450.1	-1.62244	1.00345e-07
VIT_206s0004g05180.2	-1.82809	2.10908e-07						VIT_202s0012g00360.1	-1.62044	6.82812e-07
VIT_207s0031g01560.1	-1.82723	0.049908						VIT_214s0083g01210.1	-1.6197	0.0272589
VIT_201s0150g00060.1	-1.8263	0.00718443						VIT_206s0009g00690.3	-1.61955	4.71814e-09
VIT_217s0000g06180.1	-1.82538	6.18274e-35						VIT_209s0002g01000.1	-1.618	4.40895e-14
VIT_210s0003g02840.1	-1.82441	1.07403e-19						VIT_210s0071g00390.1	-1.61761	0.0345048
VIT_211s0016g04260.1	-1.81953	0.000887921						VIT_202s0025g00230.1	-1.61756	3.19537e-06
VIT_206s0004g04580.2	-1.81863	0.0030549						VIT_202s0025g04920.1	-1.61728	4.69648e-21
VIT_213s0019g02660.1	-1.81271	0.0027442						VIT_202s0025g01370.4	-1.61701	0.029542
VIT_204s0008g03210.1	-1.81126	0.00161046						VIT_215s0021g01010.3	-1.61645	0.0068723
VIT_200s1328g00020.1	-1.80595	0.0254494						VIT_218s0001g09500.1	-1.61637	2.57042e-13
VIT_215s0046g01920.1	-1.80401	2.75576e-12						VIT_212s0059g02260.1	-1.61602	1.20114e-16
VIT_205s0049g01550.1	-1.80358	0.000777852						VIT_214s0060g01580.3	-1.61589	0.000355264
VIT_209s0002g01090.1	-1.80333	5.19001e-09						VIT_200s0238g00090.1	-1.61354	1.4396e-14
VIT_206s0004g01510.1	-1.80235	4.78057e-45						VIT_206s0004g01780.1	-1.61321	4.30246e-05
VIT_214s0068g00870.1	-1.79981	4.3078e-06						VIT_206s0061g01110.1	-1.61306	5.0939e-30
VIT_213s0067g02900.1	-1.79766	0.0154606						VIT_206s0061g00440.1	-1.61287	5.64906e-19
VIT_217s0000g00430.1	-1.78929	3.50449e-56						VIT_210s0116g00530.1	-1.61187	1.4651e-18
VIT_204s0043g00160.1	-1.78728	4.21639e-05						VIT_219s0014g03730.1	-1.61151	2.13521e-06
VIT_202s0012g00360.1	-1.78696	5.51155e-07						VIT_213s0019g04370.2	-1.61148	1.83851e-13
VIT_218s0001g07790.7	-1.78504	0.00200917						VIT_211s0016g03140.1	-1.61086	0.0496965
VIT_205s0102g00660.1	-1.78447	0.0108613						VIT_202s0025g00210.1	-1.60978	0.00476001
VIT_219s0014g04540.1	-1.7842	0.000121254						VIT_202s0025g02620.1	-1.6083	8.13717e-05
VIT_205s0049g00940.1	-1.78335	3.83463e-20						VIT_213s0019g02910.1	-1.60712	3.16529e-05
VIT_204s0023g00640.1	-1.7825	0.000341865						VIT_203s0038g00350.1	-1.60527	5.87424e-08
VIT_218s0117g00060.1	-1.78204	0.00967336						VIT_218s0001g01060.1	-1.60527	5.38366e-26
VIT_202s0025g01610.1	-1.7819	4.76299e-25						VIT_207s0031g01630.1	-1.60489	1.17136e-07
VIT_201s0146g00070.1	-1.77869	0.0204271						VIT_208s0007g05970.1	-1.60205	7.53208e-06
VIT_212s0059g00750.1	-1.77622	6.77978e-05						VIT_214s0083g01160.1	-1.60158	4.02825e-28
VIT_212s0057g00630.1	-1.77505	3.46254e-25						VIT_205s0020g03890.1	-1.59957	5.60769e-27
VIT_201s0150g00170.2	-1.77259	0.000396062						VIT_216s0039g00990.1	-1.5992	0.000922469
VIT_202s0025g03700.1	-1.77176	4.64747e-05						VIT_219s0090g01490.1	-1.59667	5.33465e-10
VIT_206s0004g06100.1	-1.76992	6.03133e-30						VIT_214s0171g00320.1	-1.5954	9.06798e-19
VIT_214s0030g01880.1	-1.7672	1.87644e-15						VIT_203s0091g00240.1	-1.59309	1.9797e-13
VIT_205s0051g00660.1	-1.76053	0.00918593						VIT_208s0007g01450.1	-1.59171	9.45163e-33
VIT_204s0008g06000.1	-1.76045	5.1292e-33						VIT_213s0084g00310.5	-1.58938	0.000118028
VIT_205s0029g00420.1	-1.75641	4.95055e-21						VIT_218s0001g01640.4	-1.58926	1.84313e-06
VIT_204s0044g01000.1	-1.75362	5.36201e-27						VIT_212s0057g00170.1	-1.58903	3.52373e-15
VIT_206s0004g05780.1	-1.75165	0.0173443						VIT_211s0103g00550.2	-1.58891	2.30096e-29
VIT_219s0014g03660.1	-1.75158	0.00109609						VIT_201s0026g02480.1	-1.58385	6.17868e-10
VIT_206s0004g01050.1	-1.75086	0.00606469						VIT_219s0090g00990.3	-1.5818	0.00282737
VIT_214s0128g00330.1	-1.7487	0.000124786						VIT_205s0020g01250.2	-1.58134	0.00101168
VIT_207s0005g01370.1	-1.7481	0.00763868						VIT_215s0045g00370.2	-1.57979	0.000261113
VIT_202s0012g01680.2	-1.74779	3.80262e-09						VIT_208s0007g04790.4	-1.57968	0.0183602
VIT_207s0104g00270.1	-1.74477	3.41724e-09						VIT_214s0083g01050.1	-1.57956	1.83378e-09
VIT_205s0020g03380.1	-1.74456	0.00954712						VIT_217s0000g01700.1	-1.57911	0.00498369
VIT_202s0012g00450.1	-1.7445	0.0288224						VIT_213s0074g00370.1	-1.57432	1.01222e-07
VIT_216s0039g01670.4	-1.7431	9.13419e-08						VIT_219s0085g00740.2	-1.57078	0.00851309
VIT_210s0003g00120.3	-1.74071	0.01587						VIT_203s0088g01150.2	-1.5677	5.48249e-18
VIT_216s0039g00820.1	-1.73973	2.93866e-06						VIT_215s0024g01600.1	-1.5673	0.0083742
VIT_207s0005g00010.1	-1.73861	1.27243e-27						VIT_206s0004g03650.3	-1.5671	2.13436e-25
VIT_218s0041g00670.1	-1.73666	0.0330081						VIT_200s0211g00120.1	-1.5655	1.29261e-06
VIT_202s0109g00080.1	-1.73546	2.90276e-20						VIT_218s0001g01030.1	-1.56516	1.0534e-09
VIT_219s0090g01230.1	-1.7337	0.00012261						VIT_210s0116g01850.1	-1.56481	0.000177685
VIT_214s0068g01670.2	-1.73132	0.00151307						VIT_219s0093g00510.1	-1.56449	0.00310355
VIT_219s0014g02390.1	-1.72952	8.85945e-14						VIT_205s0020g04440.2	-1.56415	2.65268e-06
VIT_202s0109g00230.5	-1.72921	2.3939e-20						VIT_201s0011g01900.1	-1.5627	0.027109
VIT_208s0007g05980.1	-1.72903	0.0223344						VIT_208s0058g00590.1	-1.56262	0.00208254
VIT_213s0019g02300.1	-1.7267	0.0165353						VIT_211s0016g02940.1	-1.56177	0.0121992
VIT_201s0010g03685.1	-1.72636	1.36578e-09						VIT_204s0023g02810.2	-1.56088	0.0310245
VIT_215s0046g01430.1	-1.72554	2.55041e-16						VIT_219s0090g00960.1	-1.56004	1.5269e-26
VIT_213s0139g00360.1	-1.72452	1.18227e-08						VIT_218s0041g02110.1	-1.55979	0.00229773
VIT_209s0002g00130.4	-1.72338	1.42415e-07						VIT_208s0040g00380.6	-1.55933	4.96725e-07
VIT_215s0021g02700.1	-1.72278	5.76806e-38						VIT_212s0028g01080.2	-1.55824	1.1552e-23
VIT_208s0007g05970.1	-1.71886	1.38352e-05						VIT_207s0095g00550.2	-1.55732	3.95686e-15
VIT_208s0056g01520.1	-1.71831	0.000158192						VIT_203s0038g02860.1	-1.55492	5.90929e-16
VIT_215s0021g02670.1	-1.71749	2.79455e-11						VIT_218s0089g00410.2	-1.55232	0.0444367
VIT_207s0031g02560.1	-1.7174	2.77447e-08						VIT_214s0060g01300.2	-1.54838	7.91075e-08
VIT_212s0028g00510.1	-1.71724	0.0100733						VIT_208s0032g00930.2	-1.5474	5.56758e-09
VIT_218s0001g13870.1	-1.71697	8.39792e-05						VIT_206s0061g01060.1	-1.54739	0.0179057
VIT_201s0026g00960.1	-1.71612	2.40118e-05						VIT_213s0139g00360.1	-1.54631	2.87676e-09
VIT_210s0003g01280.1	-1.7151	1.50913e-08						VIT_204s0008g00860.1	-1.54483	0.00373374
VIT_211s0016g03010.1	-1.71471	0.00398261						VIT_216s0039g00700.3	-1.54201	0.00473551
VIT_202s0154g00250.1	-1.71459	0.0427103						VIT_219s0014g03400.1	-1.54019	2.48859e-16
VIT_213s0019g00420.1	-1.71449	0.00273844						VIT_206s0004g02200.1	-1.53997	0.0390146
VIT_212s0059g01180.3	-1.71246	0.0127498						VIT_202s0025g03530.4	-1.538	0.00560947
VIT_203s0038g00230.1	-1.71212	0.00230801						VIT_209s0002g05820.1	-1.53788	0.00187942
VIT_203s0063g02590.1	-1.71154	0.00771379						VIT_208s0040g00010.1	-1.53759	5.73687e-31
VIT_206s0004g00410.1	-1.70868	5.15336e-15						VIT_204s0008g00520.2	-1.53506	4.40077e-19
VIT_206s0004g04350.3	-1.70764	0.00133822						VIT_213s0106g00780.1	-1.5322	8.71515e-15
VIT_211s0016g05520.1	-1.70242	2.03626e-11						VIT_217s0000g08670.1	-1.53127	7.61057e-06
VIT_219s0014g03190.1	-1.69901	6.2131e-17						VIT_207s0005g03310.2	-1.53112	0.0343903
VIT_201s0026g02480.1	-1.69498	1.00078e-09						VIT_204s0069g00780.5	-1.52721	0.0044658
VIT_214s0060g00460.2	-1.69191	0.000581575						VIT_202s0109g00360.3	-1.52651	0.0305895
VIT_212s0035g00730.1	-1.6899	0.00291103						VIT_203s0017g01280.1	-1.52547	0.0267212
VIT_200s0144g00220.1	-1.68777	0.0332744						VIT_214s0171g00300.1	-1.52467	0.000515007
VIT_208s0040g01950.7	-1.68746	1.27318e-12						VIT_219s0014g04980.1	-1.52453	0.00769209
VIT_217s0053g00380.1	-1.68729	2.27169e-13						VIT_212s0035g00350.1	-1.52352	1.35742e-07
VIT_212s0059g01320.2	-1.68451	2.51337e-32						VIT_205s0049g00550.1	-1.52325	8.3921e-46
VIT_214s0068g01670.1	-1.68431	5.02744e-05						VIT_217s0000g08230.2	-1.52272	7.32244e-33
VIT_214s0219g00210.1	-1.68428	0.0247076						VIT_215s0046g03590.1	-1.52241	6.89828e-16
VIT_214s0006g02880.1	-1.6841	3.32908e-09						VIT_207s0005g02230.1	-1.52109	1.76599e-21
VIT_218s0122g00850.2	-1.6835	4.9996e-11						VIT_206s0004g03690.2	-1.5169	3.28409e-07
VIT_212s0035g00750.1	-1.68307	0.0243929						VIT_207s0005g00820.1	-1.51676	7.98856e-22
VIT_214s0068g00680.1	-1.67884	2.20038e-11						VIT_205s0020g01490.1	-1.51658	1.07199e-27
VIT_213s0019g01840.1	-1.67768	0.0444912						VIT_219s0177g00340.1	-1.51657	0.0157584
VIT_202s0241g00060.1	-1.67577	0.00170679						VIT_203s0088g01220.1	-1.51642	8.20359e-09
VIT_218s0001g12830.1	-1.67368	1.31297e-43						VIT_212s0035g00340.1	-1.51356	5.02696e-19
VIT_206s0004g02550.1	-1.66888	2.02048e-12						VIT_208s0007g03530.2	-1.5135	1.51085e-24
VIT_207s0095g00550.2	-1.66728	1.87024e-12						VIT_204s0044g01410.1	-1.51222	0.0287815
VIT_205s0094g00480.1	-1.66671	2.53571e-06						VIT_207s0005g00420.1	-1.5117	0.000283488
VIT_206s0061g01110.1	-1.66646	5.13974e-20						VIT_211s0016g03540.1	-1.5102	1.64285e-39
VIT_201s0137g00760.1	-1.66513	0.0316512						VIT_207s0129g00560.1	-1.50915	1.15861e-06
VIT_216s0039g01670.2	-1.66341	2.58556e-06						VIT_200s0705g00010.1	-1.50822	3.44722e-22
VIT_210s0116g00370.1	-1.66304	0.00309985						VIT_211s0016g02380.1	-1.50756	6.3162e-05
VIT_214s0108g00830.1	-1.66259	1.61216e-22						VIT_209s0002g01750.1	-1.50745	9.05218e-12
VIT_204s0023g03540.1	-1.65832	1.27641e-35						VIT_219s0014g01370.1	-1.50433	0.0151875
VIT_209s0002g00430.1	-1.65753	1.79943e-09						VIT_218s0001g11140.4	-1.50275	3.79011e-07
VIT_219s0015g01320.1	-1.65723	0.0180855						VIT_203s0038g01650.1	-1.50164	5.49445e-13
VIT_208s0105g00430.1	-1.65125	1.43889e-07						VIT_218s0122g01340.1	-1.50072	3.99198e-20
VIT_212s0028g02440.1	-1.64918	0.000283735
VIT_208s0007g00840.2	-1.64552	3.10912e-05
VIT_206s0009g01200.1	-1.64532	0.034199
VIT_208s0007g03950.5	-1.6453	3.34017e-06
VIT_210s0003g03820.2	-1.64488	1.11298e-05
VIT_201s0244g00170.1	-1.64466	0.00906389
VIT_201s0010g02210.1	-1.64216	1.9908e-27
VIT_218s0001g11620.1	-1.63915	0.0283098
VIT_218s0117g00050.1	-1.63887	0.00897431
VIT_218s0001g03080.1	-1.63673	6.38031e-06
VIT_215s0021g00940.1	-1.6362	1.1573e-24
VIT_201s0011g00120.1	-1.63517	0.0158324
VIT_218s0001g11610.1	-1.63372	1.88931e-27
VIT_208s0007g04800.3	-1.63115	5.77161e-06
VIT_207s0197g00060.1	-1.63059	4.0717e-05
VIT_212s0057g00150.1	-1.62807	1.38034e-06
VIT_207s0005g05510.1	-1.62724	0.000201189
VIT_202s0012g00580.4	-1.62638	0.0003724
VIT_217s0000g00290.1	-1.62623	3.59833e-08
VIT_217s0000g01700.1	-1.62332	0.0166839
VIT_203s0038g03940.3	-1.6195	5.67163e-05
VIT_201s0011g03910.1	-1.61925	2.0928e-19
VIT_213s0320g00040.1	-1.61591	0.00580554
VIT_215s0024g00040.1	-1.61518	4.04587e-11
VIT_206s0004g02560.1	-1.61335	1.83658e-47
VIT_208s0007g08050.1	-1.61247	8.2847e-29
VIT_208s0056g01000.1	-1.61098	0.0470669
VIT_208s0040g02520.1	-1.61058	2.73592e-05
VIT_207s0005g01190.1	-1.60952	0.0119324
VIT_206s0004g05460.2	-1.60552	1.29704e-22
VIT_218s0001g08250.1	-1.60051	4.22705e-23
VIT_208s0007g07700.1	-1.59989	1.24037e-07
VIT_205s0029g00690.1	-1.59968	0.0195535
VIT_208s0007g04180.4	-1.59874	6.2909e-05
VIT_219s0093g00190.1	-1.59757	7.49394e-33
VIT_209s0002g02300.1	-1.59453	1.44757e-06
VIT_207s0141g00600.1	-1.59282	1.63671e-12
VIT_213s0019g03620.2	-1.59279	0.00828941
VIT_204s0008g04270.2	-1.59215	0.00013328
VIT_216s0022g00890.1	-1.59111	0.00723926
VIT_219s0015g01000.1	-1.59068	1.43946e-08
VIT_214s0066g02410.1	-1.59021	0.0404784
VIT_213s0064g00030.2	-1.58986	3.76017e-16
VIT_218s0001g05710.1	-1.58846	0.00130111
VIT_201s0010g00240.1	-1.58518	0.000261307
VIT_208s0007g05140.4	-1.58495	5.62637e-06
VIT_217s0000g04790.1	-1.58318	4.84255e-14
VIT_206s0009g01580.2	-1.58229	0.00305792
VIT_202s0025g04210.1	-1.582	0.000850552
VIT_204s0079g00200.6	-1.58161	0.00041441
VIT_203s0091g00660.1	-1.57981	0.0157933
VIT_206s0004g05430.1	-1.57887	2.92797e-07
VIT_215s0048g01990.3	-1.57859	5.85436e-10
VIT_202s0087g00400.2	-1.57821	4.34614e-22
VIT_201s0011g05060.2	-1.57454	0.00309058
VIT_202s0025g03580.1	-1.57408	1.94577e-12
VIT_218s0001g12390.1	-1.5735	7.17937e-28
VIT_217s0053g00040.1	-1.57108	0.00270984
VIT_201s0011g03060.1	-1.56967	0.0413822
VIT_204s0023g02430.1	-1.56635	0.000129111
VIT_202s0012g00580.1	-1.56614	4.06968e-09
VIT_214s0081g00030.1	-1.56431	4.97446e-09
VIT_202s0025g02500.1	-1.56266	2.89255e-10
VIT_209s0070g00140.1	-1.56198	2.64923e-08
VIT_208s0040g01250.1	-1.56141	2.67161e-22
VIT_207s0031g00330.4	-1.56064	7.96736e-05
VIT_203s0038g00250.5	-1.55855	0.0458458
VIT_214s0060g02070.1	-1.55834	0.0106219
VIT_218s0122g00850.1	-1.5579	4.91908e-38
VIT_219s0015g00770.3	-1.55761	0.00059539
VIT_219s0090g00530.1	-1.55656	0.00291621
VIT_200s0259g00120.1	-1.55526	2.93473e-06
VIT_215s0045g01416.1	-1.55321	0.049112
VIT_206s0004g06540.1	-1.55284	0.00014532
VIT_204s0008g04710.1	-1.55054	0.0101145
VIT_208s0040g00380.4	-1.54892	0.0100448
VIT_217s0000g06360.1	-1.54859	4.41213e-13
VIT_205s0020g03180.1	-1.5455	6.33862e-28
VIT_209s0002g04780.1	-1.54262	5.07012e-06
VIT_205s0049g00660.1	-1.54155	3.40766e-11
VIT_203s0038g00670.1	-1.54031	3.13071e-05
VIT_208s0056g00560.3	-1.54	1.99617e-06
VIT_219s0014g01370.1	-1.53948	0.0176457
VIT_210s0116g01810.1	-1.53799	5.5366e-15
VIT_214s0108g01180.1	-1.53752	0.0172131
VIT_204s0008g06050.1	-1.53468	3.51864e-26
VIT_205s0077g01650.1	-1.53467	2.19432e-08
VIT_214s0171g00170.5	-1.534	0.00480666
VIT_218s0001g07290.1	-1.5325	1.4372e-16
VIT_219s0014g00140.6	-1.53164	0.0181913
VIT_207s0031g00540.1	-1.53141	3.93548e-11
VIT_201s0011g03180.4	-1.52972	0.00302364
VIT_211s0016g04035.1	-1.52778	1.07101e-24
VIT_218s0001g15220.1	-1.52704	1.93707e-09
VIT_212s0057g00020.3	-1.52695	0.00793761
VIT_205s0124g00530.1	-1.52578	0.00718443
VIT_200s0483g00010.1	-1.52475	0.00268588
VIT_211s0052g00890.2	-1.52335	0.00122605
VIT_204s0023g01030.11	-1.52269	0.000201719
VIT_212s0059g01320.1	-1.5218	1.42671e-28
VIT_209s0002g06320.1	-1.51932	0.0170982
VIT_215s0046g00220.1	-1.51769	0.00123558
VIT_202s0033g00390.1	-1.51669	7.8675e-13
VIT_202s0025g01610.2	-1.51667	4.52769e-05
VIT_213s0064g00440.1	-1.51371	0.00783133
VIT_207s0031g00480.1	-1.51174	1.54583e-14
VIT_202s0012g02810.1	-1.5102	0.0029235
VIT_203s0038g01320.2	-1.51019	0.0310601
VIT_203s0038g04250.1	-1.50866	1.69211e-19
VIT_201s0011g01180.1	-1.50409	0.00157119
VIT_214s0066g01580.1	-1.50352	0.024827
VIT_208s0040g00390.1	-1.50309	2.70379e-10
VIT_205s0020g04060.1	-1.50152	0.0160563
VIT_205s0049g00570.1	-1.5013	6.65105e-05
VIT_216s0098g01890.1	-1.50112	2.54297e-05
VIT_208s0058g00740.1	-1.50061	0.00345121

## Sheet: Supplementary Table 5
Supplementary Tables 5. GOEA of genes upregulated in T15 as compared to T0.
	GO term	# of gene in reference	# of genes annotated	expected	Fold Enrichment	+/-	FDR
GO biological process complete	L-phenylalanine catabolic process	16	9	0.75	12.03	+	0.000445
GO biological process complete	drug catabolic process	233	28	10.89	2.57	+	0.00254
GO biological process complete	cellular catabolic process	1175	91	54.93	1.66	+	0.00114
GO biological process complete	catabolic process	1400	102	65.45	1.56	+	0.00274
GO biological process complete	drug metabolic process	554	46	25.9	1.78	+	0.0243
GO biological process complete	erythrose 4-phosphate/phosphoenolpyruvate family amino acid catabolic process	16	9	0.75	12.03	+	0.000534
GO biological process complete	alpha-amino acid catabolic process	41	12	1.92	6.26	+	0.000964
GO biological process complete	cellular amino acid catabolic process	43	12	2.01	5.97	+	0.000845
GO biological process complete	carboxylic acid catabolic process	74	15	3.46	4.34	+	0.00119
GO biological process complete	organic acid catabolic process	74	15	3.46	4.34	+	0.00124
GO biological process complete	small molecule catabolic process	104	16	4.86	3.29	+	0.00706
GO biological process complete	alpha-amino acid metabolic process	188	22	8.79	2.5	+	0.0168
GO biological process complete	erythrose 4-phosphate/phosphoenolpyruvate family amino acid metabolic process	20	9	0.94	9.63	+	0.000927
GO biological process complete	L-phenylalanine metabolic process	20	9	0.94	9.63	+	0.000856
GO biological process complete	aromatic amino acid family metabolic process	70	12	3.27	3.67	+	0.0175
GO biological process complete	aromatic amino acid family catabolic process	21	10	0.98	10.19	+	0.00052
GO biological process complete	cinnamic acid biosynthetic process	15	8	0.7	11.41	+	0.00084
GO biological process complete	phenylpropanoid biosynthetic process	28	9	1.31	6.88	+	0.0027
GO biological process complete	organic cyclic compound biosynthetic process	1442	107	67.41	1.59	+	0.00115
GO biological process complete	phenylpropanoid metabolic process	85	13	3.97	3.27	+	0.0245
GO biological process complete	aromatic compound biosynthetic process	1355	102	63.35	1.61	+	0.00117
GO biological process complete	cinnamic acid metabolic process	15	8	0.7	11.41	+	0.00089
GO biological process complete	benzene-containing compound metabolic process	18	9	0.84	10.7	+	0.000627
GO biological process complete	negative regulation of endopeptidase activity	30	10	1.4	7.13	+	0.0012
GO biological process complete	negative regulation of peptidase activity	30	10	1.4	7.13	+	0.00115
GO biological process complete	negative regulation of hydrolase activity	38	10	1.78	5.63	+	0.00384
GO biological process complete	negative regulation of catalytic activity	107	20	5	4	+	0.000417
GO biological process complete	negative regulation of molecular function	107	20	5	4	+	0.000477
GO biological process complete	regulation of molecular function	381	39	17.81	2.19	+	0.00226
GO biological process complete	biological regulation	3918	258	183.17	1.41	+	0.000145
GO biological process complete	regulation of catalytic activity	346	36	16.18	2.23	+	0.00274
GO biological process complete	regulation of hydrolase activity	152	19	7.11	2.67	+	0.0161
GO biological process complete	regulation of peptidase activity	32	10	1.5	6.68	+	0.00142
GO biological process complete	regulation of proteolysis	81	14	3.79	3.7	+	0.00671
GO biological process complete	regulation of primary metabolic process	1784	129	83.4	1.55	+	0.000801
GO biological process complete	regulation of metabolic process	1919	142	89.71	1.58	+	0.000299
GO biological process complete	regulation of biological process	3349	207	156.57	1.32	+	0.0051
GO biological process complete	regulation of nitrogen compound metabolic process	1778	129	83.12	1.55	+	0.000883
GO biological process complete	regulation of macromolecule metabolic process	1901	142	88.87	1.6	+	0.000293
GO biological process complete	negative regulation of proteolysis	30	10	1.4	7.13	+	0.00125
GO biological process complete	negative regulation of cellular protein metabolic process	74	13	3.46	3.76	+	0.00892
GO biological process complete	regulation of cellular metabolic process	1770	128	82.75	1.55	+	0.000798
GO biological process complete	regulation of cellular process	3162	192	147.83	1.3	+	0.0203
GO biological process complete	negative regulation of protein metabolic process	74	13	3.46	3.76	+	0.00909
GO biological process complete	regulation of endopeptidase activity	31	10	1.45	6.9	+	0.00121
GO biological process complete	cell wall modification	56	10	2.62	3.82	+	0.0374
GO biological process complete	transcription, DNA-templated	883	72	41.28	1.74	+	0.00173
GO biological process complete	nucleic acid-templated transcription	889	73	41.56	1.76	+	0.00134
GO biological process complete	RNA biosynthetic process	894	73	41.79	1.75	+	0.00181
GO biological process complete	nucleobase-containing compound biosynthetic process	1174	87	54.89	1.59	+	0.00559
GO biological process complete	heterocycle biosynthetic process	1289	90	60.26	1.49	+	0.0192
GO biological process complete	regulation of biological quality	657	51	30.72	1.66	+	0.0478
GO biological process complete	regulation of transcription, DNA-templated	1445	102	67.55	1.51	+	0.00687
GO biological process complete	regulation of cellular macromolecule biosynthetic process	1520	106	71.06	1.49	+	0.00746
GO biological process complete	regulation of cellular biosynthetic process	1550	107	72.46	1.48	+	0.00973
GO biological process complete	regulation of biosynthetic process	1550	107	72.46	1.48	+	0.00955
GO biological process complete	regulation of macromolecule biosynthetic process	1548	107	72.37	1.48	+	0.00982
GO biological process complete	regulation of gene expression	1647	121	77	1.57	+	0.000757
GO biological process complete	regulation of nucleic acid-templated transcription	1471	103	68.77	1.5	+	0.00734
GO biological process complete	regulation of RNA biosynthetic process	1471	103	68.77	1.5	+	0.00749
GO biological process complete	regulation of RNA metabolic process	1493	107	69.8	1.53	+	0.00275
GO biological process complete	regulation of nucleobase-containing compound metabolic process	1512	107	70.69	1.51	+	0.00485
GO biological process complete	Unclassified	14496	610	677.7	0.9	-	0.0242
GO biological process complete	RNA modification	677	9	31.65	0.28	-	0.001
GO molecular function complete	serine-type endopeptidase inhibitor activity	9	5	0.42	11.88	+	0.0335
GO molecular function complete	endopeptidase inhibitor activity	29	9	1.36	6.64	+	0.00867
GO molecular function complete	endopeptidase regulator activity	30	9	1.4	6.42	+	0.00962
GO molecular function complete	peptidase regulator activity	31	9	1.45	6.21	+	0.0107
GO molecular function complete	enzyme regulator activity	259	29	12.11	2.4	+	0.0115
GO molecular function complete	molecular function regulator	291	31	13.6	2.28	+	0.0112
GO molecular function complete	peptidase inhibitor activity	29	9	1.36	6.64	+	0.00991
GO molecular function complete	enzyme inhibitor activity	104	19	4.86	3.91	+	0.00153
GO molecular function complete	phenylalanine ammonia-lyase activity	15	8	0.7	11.41	+	0.00208
GO molecular function complete	ammonia-lyase activity	17	8	0.79	10.07	+	0.00339
GO molecular function complete	calcium-transporting ATPase activity	30	8	1.4	5.7	+	0.0352
GO molecular function complete	ATPase activity, coupled to transmembrane movement of ions, phosphorylative mechanism	43	9	2.01	4.48	+	0.047
GO molecular function complete	calcium ion binding	262	27	12.25	2.2	+	0.0321
GO molecular function complete	binding	9980	534	466.57	1.14	+	0.033
GO molecular function complete	DNA-binding transcription factor activity	694	60	32.44	1.85	+	0.00527
GO molecular function complete	transcription regulator activity	784	61	36.65	1.66	+	0.0321
GO molecular function complete	sequence-specific DNA binding	544	46	25.43	1.81	+	0.0307
GO molecular function complete	Unclassified	13600	532	635.81	0.84	-	8.5e-05

## Sheet: Supplementary Table 6
Supplementary Tables 6. GOEA of genes upregulated in TC as compared to T0.
	GO term	# of gene in reference	# of genes annotated	expected	Fold Enrichment	+/-	FDR
GO biological process complete	L-phenylalanine catabolic process	16	9	0.46	19.36	+	5.39e-06
GO biological process complete	drug catabolic process	233	19	6.77	2.81	+	0.00743
GO biological process complete	metabolic process	10991	392	319.26	1.23	+	9.14e-05
GO biological process complete	cellular metabolic process	8062	299	234.18	1.28	+	0.000192
GO biological process complete	cellular process	10266	353	298.2	1.18	+	0.00915
GO biological process complete	erythrose 4-phosphate/phosphoenolpyruvate family amino acid catabolic process	16	9	0.46	19.36	+	5.99e-06
GO biological process complete	alpha-amino acid catabolic process	41	11	1.19	9.24	+	3.6e-05
GO biological process complete	cellular amino acid catabolic process	43	11	1.25	8.81	+	4.44e-05
GO biological process complete	carboxylic acid catabolic process	74	11	2.15	5.12	+	0.00218
GO biological process complete	oxoacid metabolic process	705	37	20.48	1.81	+	0.0457
GO biological process complete	organic acid metabolic process	707	37	20.54	1.8	+	0.0461
GO biological process complete	organic substance metabolic process	8597	335	249.72	1.34	+	3.25e-06
GO biological process complete	small molecule metabolic process	1240	59	36.02	1.64	+	0.0197
GO biological process complete	organic acid catabolic process	74	11	2.15	5.12	+	0.00223
GO biological process complete	small molecule catabolic process	104	11	3.02	3.64	+	0.0201
GO biological process complete	organic substance catabolic process	1151	55	33.43	1.65	+	0.0238
GO biological process complete	nitrogen compound metabolic process	7064	272	205.19	1.33	+	5.09e-05
GO biological process complete	cellular amino acid metabolic process	335	23	9.73	2.36	+	0.0148
GO biological process complete	primary metabolic process	8137	315	236.36	1.33	+	5.3e-06
GO biological process complete	alpha-amino acid metabolic process	188	16	5.46	2.93	+	0.0143
GO biological process complete	erythrose 4-phosphate/phosphoenolpyruvate family amino acid metabolic process	20	9	0.58	15.49	+	1.84e-05
GO biological process complete	L-phenylalanine metabolic process	20	9	0.58	15.49	+	1.71e-05
GO biological process complete	aromatic amino acid family metabolic process	70	11	2.03	5.41	+	0.00147
GO biological process complete	cellular aromatic compound metabolic process	3296	152	95.74	1.59	+	7.09e-06
GO biological process complete	organic cyclic compound metabolic process	3359	155	97.57	1.59	+	6.71e-06
GO biological process complete	aromatic amino acid family catabolic process	21	10	0.61	16.39	+	4.78e-06
GO biological process complete	organic cyclic compound catabolic process	267	21	7.76	2.71	+	0.00565
GO biological process complete	aromatic compound catabolic process	263	20	7.64	2.62	+	0.0111
GO biological process complete	cinnamic acid biosynthetic process	15	8	0.44	18.36	+	2.98e-05
GO biological process complete	monocarboxylic acid biosynthetic process	187	15	5.43	2.76	+	0.0307
GO biological process complete	biosynthetic process	3284	148	95.39	1.55	+	2.84e-05
GO biological process complete	cellular biosynthetic process	2761	125	80.2	1.56	+	0.000176
GO biological process complete	organic substance biosynthetic process	2853	127	82.87	1.53	+	0.00028
GO biological process complete	phenylpropanoid biosynthetic process	28	9	0.81	11.07	+	9.32e-05
GO biological process complete	organic cyclic compound biosynthetic process	1442	85	41.89	2.03	+	3.17e-06
GO biological process complete	phenylpropanoid metabolic process	85	11	2.47	4.46	+	0.0059
GO biological process complete	aromatic compound biosynthetic process	1355	82	39.36	2.08	+	2.75e-06
GO biological process complete	cinnamic acid metabolic process	15	8	0.44	18.36	+	3.18e-05
GO biological process complete	benzene-containing compound metabolic process	18	9	0.52	17.21	+	9.8e-06
GO biological process complete	hexose metabolic process	102	12	2.96	4.05	+	0.00643
GO biological process complete	monosaccharide metabolic process	113	12	3.28	3.66	+	0.0139
GO biological process complete	transcription by RNA polymerase II	143	14	4.15	3.37	+	0.00983
GO biological process complete	transcription, DNA-templated	883	54	25.65	2.11	+	0.000117
GO biological process complete	cellular macromolecule biosynthetic process	1856	82	53.91	1.52	+	0.0146
GO biological process complete	macromolecule biosynthetic process	1897	83	55.1	1.51	+	0.0165
GO biological process complete	macromolecule metabolic process	6461	244	187.68	1.3	+	0.000856
GO biological process complete	cellular macromolecule metabolic process	4840	186	140.59	1.32	+	0.00529
GO biological process complete	nucleic acid-templated transcription	889	55	25.82	2.13	+	8.91e-05
GO biological process complete	RNA biosynthetic process	894	56	25.97	2.16	+	4.49e-05
GO biological process complete	RNA metabolic process	2223	102	64.57	1.58	+	0.000798
GO biological process complete	nucleic acid metabolic process	2585	120	75.09	1.6	+	9.37e-05
GO biological process complete	nucleobase-containing compound metabolic process	2989	131	86.82	1.51	+	0.000337
GO biological process complete	cellular nitrogen compound metabolic process	3720	151	108.06	1.4	+	0.00249
GO biological process complete	heterocycle metabolic process	3162	139	91.85	1.51	+	0.000174
GO biological process complete	nucleobase-containing compound biosynthetic process	1174	68	34.1	1.99	+	4.47e-05
GO biological process complete	heterocycle biosynthetic process	1289	71	37.44	1.9	+	0.000108
GO biological process complete	cellular nitrogen compound biosynthetic process	1880	83	54.61	1.52	+	0.0143
GO biological process complete	gene expression	2097	97	60.91	1.59	+	0.00107
GO biological process complete	regulation of catalytic activity	346	23	10.05	2.29	+	0.0196
GO biological process complete	regulation of molecular function	381	25	11.07	2.26	+	0.0181
GO biological process complete	biological regulation	3918	157	113.81	1.38	+	0.00348
GO biological process complete	regulation of transcription, DNA-templated	1445	67	41.97	1.6	+	0.0159
GO biological process complete	regulation of cellular macromolecule biosynthetic process	1520	70	44.15	1.59	+	0.0141
GO biological process complete	regulation of cellular biosynthetic process	1550	71	45.02	1.58	+	0.0149
GO biological process complete	regulation of biosynthetic process	1550	71	45.02	1.58	+	0.0146
GO biological process complete	regulation of metabolic process	1919	97	55.74	1.74	+	4.7e-05
GO biological process complete	regulation of biological process	3349	135	97.28	1.39	+	0.00905
GO biological process complete	regulation of cellular metabolic process	1770	88	51.41	1.71	+	0.000219
GO biological process complete	regulation of cellular process	3162	127	91.85	1.38	+	0.0148
GO biological process complete	regulation of macromolecule biosynthetic process	1548	71	44.97	1.58	+	0.0149
GO biological process complete	regulation of macromolecule metabolic process	1901	97	55.22	1.76	+	3.49e-05
GO biological process complete	regulation of gene expression	1647	80	47.84	1.67	+	0.00147
GO biological process complete	regulation of nucleic acid-templated transcription	1471	68	42.73	1.59	+	0.015
GO biological process complete	regulation of RNA biosynthetic process	1471	68	42.73	1.59	+	0.0152
GO biological process complete	regulation of RNA metabolic process	1493	72	43.37	1.66	+	0.0042
GO biological process complete	regulation of nucleobase-containing compound metabolic process	1512	73	43.92	1.66	+	0.00349
GO biological process complete	regulation of primary metabolic process	1784	89	51.82	1.72	+	0.000176
GO biological process complete	regulation of nitrogen compound metabolic process	1778	89	51.65	1.72	+	0.000174
GO biological process complete	Unclassified	14496	334	421.07	0.79	-	3.8e-06
GO molecular function complete	phenylalanine ammonia-lyase activity	15	8	0.44	18.36	+	6.56e-05
GO molecular function complete	ammonia-lyase activity	17	9	0.49	18.23	+	1.48e-05
GO molecular function complete	carbon-nitrogen lyase activity	56	9	1.63	5.53	+	0.0212
GO molecular function complete	catalytic activity	10369	354	301.19	1.18	+	0.0471
GO molecular function complete	DNA binding	1536	75	44.62	1.68	+	0.0074
GO molecular function complete	nucleic acid binding	3357	144	97.51	1.48	+	0.00147
GO molecular function complete	organic cyclic compound binding	7138	256	207.34	1.23	+	0.041
GO molecular function complete	binding	9980	356	289.89	1.23	+	0.0014
GO molecular function complete	heterocyclic compound binding	7137	256	207.31	1.23	+	0.0456
GO molecular function complete	Unclassified	13600	300	395.05	0.76	-	1.33e-07
GO cellular component complete	U4/U6 x U5 tri-snRNP complex	22	5	0.64	7.82	+	0.0503
GO cellular component complete	nuclear part	853	50	24.78	2.02	+	0.00171
GO cellular component complete	nucleus	2915	139	84.67	1.64	+	1.13e-05
GO cellular component complete	intracellular membrane-bounded organelle	5637	205	163.74	1.25	+	0.0418
GO cellular component complete	intracellular part	7916	294	229.94	1.28	+	0.000648
GO cellular component complete	intracellular	8171	306	237.35	1.29	+	0.000213
GO cellular component complete	cell part	9741	340	282.95	1.2	+	0.0086
GO cellular component complete	cell	9811	342	284.99	1.2	+	0.00761
GO cellular component complete	membrane-bounded organelle	5731	207	166.47	1.24	+	0.0492
GO cellular component complete	transferase complex, transferring phosphorus-containing groups	135	12	3.92	3.06	+	0.0477
GO cellular component complete	transferase complex	341	23	9.91	2.32	+	0.0254
GO cellular component complete	catalytic complex	654	35	19	1.84	+	0.0502
GO cellular component complete	nuclear lumen	580	38	16.85	2.26	+	0.00177
GO cellular component complete	intracellular organelle lumen	669	39	19.43	2.01	+	0.00808
GO cellular component complete	organelle lumen	669	39	19.43	2.01	+	0.00646
GO cellular component complete	membrane-enclosed lumen	669	39	19.43	2.01	+	0.00718
GO cellular component complete	ribosome	417	2	12.11	0.17	-	0.0504

## Sheet: Supplementary Table 7
Supplementary Tables 7. GOEA of genes upregulated in T15 as compared to TC.
	GO term	# of gene in reference	# of genes annotated	expected	Fold Enrichment	+/-	FDR
GO biological process complete	xyloglucan metabolic process	37	12	1.13	10.65	+	5.05e-05
GO biological process complete	cellular glucan metabolic process	172	17	5.24	3.25	+	0.013
GO biological process complete	glucan metabolic process	184	17	5.6	3.03	+	0.0206
GO biological process complete	polysaccharide metabolic process	310	25	9.44	2.65	+	0.00908
GO biological process complete	cellular polysaccharide metabolic process	200	18	6.09	2.96	+	0.0211
GO biological process complete	cellular carbohydrate metabolic process	288	25	8.77	2.85	+	0.00358
GO biological process complete	hemicellulose metabolic process	51	13	1.55	8.37	+	4.75e-05
GO biological process complete	cell wall polysaccharide metabolic process	51	13	1.55	8.37	+	7.12e-05
GO biological process complete	cell wall macromolecule metabolic process	87	14	2.65	5.28	+	0.001
GO biological process complete	calcium ion transmembrane transport	39	10	1.19	8.42	+	0.00101
GO biological process complete	calcium ion transport	40	10	1.22	8.21	+	0.000881
GO biological process complete	divalent metal ion transport	86	11	2.62	4.2	+	0.0219
GO biological process complete	divalent inorganic cation transport	86	11	2.62	4.2	+	0.0229
GO biological process complete	toxin catabolic process	72	11	2.19	5.02	+	0.00992
GO biological process complete	cellular catabolic process	1175	69	35.78	1.93	+	0.00072
GO biological process complete	catabolic process	1400	74	42.63	1.74	+	0.00359
GO biological process complete	toxin metabolic process	76	11	2.31	4.75	+	0.0124
GO biological process complete	ATP hydrolysis coupled cation transmembrane transport	96	11	2.92	3.76	+	0.0446
GO biological process complete	glutathione metabolic process	106	12	3.23	3.72	+	0.0302
GO biological process complete	cellular modified amino acid metabolic process	145	14	4.42	3.17	+	0.0408
GO biological process complete	cell wall biogenesis	130	14	3.96	3.54	+	0.0211
GO biological process complete	cell wall organization	293	24	8.92	2.69	+	0.00945
GO biological process complete	external encapsulating structure organization	299	24	9.11	2.64	+	0.0108
GO biological process complete	regulation of molecular function	381	26	11.6	2.24	+	0.0399
GO biological process complete	biological regulation	3918	161	119.32	1.35	+	0.0212
GO biological process complete	regulation of macromolecule metabolic process	1901	89	57.89	1.54	+	0.0212
GO biological process complete	regulation of metabolic process	1919	89	58.44	1.52	+	0.0222
GO molecular function complete	xyloglucan:xyloglucosyl transferase activity	36	13	1.1	11.86	+	2.36e-06
GO molecular function complete	glucosyltransferase activity	374	29	11.39	2.55	+	0.00479
GO molecular function complete	transferase activity, transferring hexosyl groups	550	37	16.75	2.21	+	0.00478
GO molecular function complete	transferase activity, transferring glycosyl groups	701	46	21.35	2.15	+	0.00125
GO molecular function complete	calcium-transporting ATPase activity	30	9	0.91	9.85	+	0.00158
GO molecular function complete	calcium ion transmembrane transporter activity	48	10	1.46	6.84	+	0.00232
GO molecular function complete	cation-transporting ATPase activity	106	12	3.23	3.72	+	0.0307
GO molecular function complete	ATPase coupled ion transmembrane transporter activity	106	12	3.23	3.72	+	0.0266
GO molecular function complete	active ion transmembrane transporter activity	106	12	3.23	3.72	+	0.0285
GO molecular function complete	ATPase activity, coupled to transmembrane movement of ions, phosphorylative mechanism	43	10	1.31	7.64	+	0.00149
GO molecular function complete	glutathione transferase activity	102	12	3.11	3.86	+	0.024
GO molecular function complete	calcium ion binding	262	25	7.98	3.13	+	0.00113
GO molecular function complete	enzyme regulator activity	259	20	7.89	2.54	+	0.0332
GO molecular function complete	molecular function regulator	291	23	8.86	2.6	+	0.0126
GO molecular function complete	Unclassified	13600	349	414.16	0.84	-	0.00443
		#	#	expected	Fold Enrichment	+/-	FDR
GO cellular component complete	apoplast	125	15	3.81	3.94	+	0.00496
GO cellular component complete	cell wall	275	24	8.37	2.87	+	0.00453
GO cellular component complete	external encapsulating structure	275	24	8.37	2.87	+	0.00906

## Sheet: Supplementary Table 8
Supplementary Tables 8. GOEA of genes upregulated associated to cold stress (T15>T0 and TC>T0).
	GO term	# of gene in reference	# of genes annotated	expected	Fold Enrichment	+/-	FDR
GO biological process complete	L-phenylalanine catabolic process	16	7	0.19	37.46	+	9.76e-06
GO biological process complete	drug catabolic process	233	15	2.72	5.51	+	7.64e-05
GO biological process complete	cellular catabolic process	1175	29	13.72	2.11	+	0.0174
GO biological process complete	catabolic process	1400	32	16.35	1.96	+	0.0319
GO biological process complete	metabolic process	10991	166	128.37	1.29	+	0.0064
GO biological process complete	cellular metabolic process	8062	127	94.16	1.35	+	0.0121
GO biological process complete	drug metabolic process	554	18	6.47	2.78	+	0.012
GO biological process complete	erythrose 4-phosphate/phosphoenolpyruvate family amino acid catabolic process	16	7	0.19	37.46	+	1.95e-05
GO biological process complete	alpha-amino acid catabolic process	41	8	0.48	16.71	+	5.26e-05
GO biological process complete	cellular amino acid catabolic process	43	8	0.5	15.93	+	4.85e-05
GO biological process complete	carboxylic acid catabolic process	74	8	0.86	9.26	+	0.00119
GO biological process complete	organic substance metabolic process	8597	141	100.41	1.4	+	0.00119
GO biological process complete	organic acid catabolic process	74	8	0.86	9.26	+	0.00128
GO biological process complete	small molecule catabolic process	104	8	1.21	6.59	+	0.00611
GO biological process complete	organic substance catabolic process	1151	28	13.44	2.08	+	0.0251
GO biological process complete	organonitrogen compound catabolic process	696	21	8.13	2.58	+	0.0112
GO biological process complete	nitrogen compound metabolic process	7064	112	82.5	1.36	+	0.0253
GO biological process complete	cellular amino acid metabolic process	335	13	3.91	3.32	+	0.0169
GO biological process complete	primary metabolic process	8137	132	95.03	1.39	+	0.00372
GO biological process complete	alpha-amino acid metabolic process	188	10	2.2	4.55	+	0.0108
GO biological process complete	erythrose 4-phosphate/phosphoenolpyruvate family amino acid metabolic process	20	7	0.23	29.97	+	2.27e-05
GO biological process complete	L-phenylalanine metabolic process	20	7	0.23	29.97	+	1.7e-05
GO biological process complete	aromatic amino acid family metabolic process	70	7	0.82	8.56	+	0.00488
GO biological process complete	organic cyclic compound metabolic process	3359	61	39.23	1.55	+	0.0375
GO biological process complete	aromatic amino acid family catabolic process	21	7	0.25	28.54	+	1.79e-05
GO biological process complete	organic cyclic compound catabolic process	267	12	3.12	3.85	+	0.0112
GO biological process complete	aromatic compound catabolic process	263	11	3.07	3.58	+	0.0257
GO biological process complete	cinnamic acid biosynthetic process	15	6	0.18	34.25	+	4.82e-05
GO biological process complete	monocarboxylic acid biosynthetic process	187	9	2.18	4.12	+	0.0315
GO biological process complete	biosynthetic process	3284	65	38.35	1.69	+	0.00484
GO biological process complete	phenylpropanoid biosynthetic process	28	7	0.33	21.41	+	4.75e-05
GO biological process complete	organic cyclic compound biosynthetic process	1442	37	16.84	2.2	+	0.00258
GO biological process complete	phenylpropanoid metabolic process	85	8	0.99	8.06	+	0.00255
GO biological process complete	aromatic compound biosynthetic process	1355	35	15.83	2.21	+	0.00285
GO biological process complete	secondary metabolite biosynthetic process	245	11	2.86	3.84	+	0.0166
GO biological process complete	cinnamic acid metabolic process	15	6	0.18	34.25	+	5.51e-05
GO biological process complete	benzene-containing compound metabolic process	18	6	0.21	28.54	+	7.74e-05
GO biological process complete	negative regulation of endopeptidase activity	30	5	0.35	14.27	+	0.00654
GO biological process complete	negative regulation of peptidase activity	30	5	0.35	14.27	+	0.0063
GO biological process complete	negative regulation of hydrolase activity	38	5	0.44	11.27	+	0.0121
GO biological process complete	negative regulation of catalytic activity	107	9	1.25	7.2	+	0.00181
GO biological process complete	negative regulation of molecular function	107	9	1.25	7.2	+	0.00192
GO biological process complete	regulation of molecular function	381	15	4.45	3.37	+	0.00747
GO biological process complete	biological regulation	3918	72	45.76	1.57	+	0.0115
GO biological process complete	regulation of catalytic activity	346	15	4.04	3.71	+	0.00379
GO biological process complete	regulation of hydrolase activity	152	8	1.78	4.51	+	0.0349
GO biological process complete	regulation of peptidase activity	32	5	0.37	13.38	+	0.0075
GO biological process complete	regulation of proteolysis	81	6	0.95	6.34	+	0.0326
GO biological process complete	regulation of primary metabolic process	1784	39	20.84	1.87	+	0.0171
GO biological process complete	regulation of metabolic process	1919	42	22.41	1.87	+	0.011
GO biological process complete	regulation of nitrogen compound metabolic process	1778	39	20.77	1.88	+	0.017
GO biological process complete	regulation of macromolecule metabolic process	1901	42	22.2	1.89	+	0.0107
GO biological process complete	negative regulation of proteolysis	30	5	0.35	14.27	+	0.00679
GO biological process complete	regulation of cellular metabolic process	1770	39	20.67	1.89	+	0.0172
GO biological process complete	regulation of endopeptidase activity	31	5	0.36	13.81	+	0.00677
GO biological process complete	transcription, DNA-templated	883	24	10.31	2.33	+	0.0159
GO biological process complete	nucleic acid-templated transcription	889	24	10.38	2.31	+	0.016
GO biological process complete	RNA biosynthetic process	894	24	10.44	2.3	+	0.0164
GO biological process complete	Unclassified	14496	134	169.3	0.79	-	0.0159
GO molecular function complete	phenylalanine ammonia-lyase activity	15	6	0.18	34.25	+	0.000212
GO molecular function complete	ammonia-lyase activity	17	6	0.2	30.22	+	0.000194
GO molecular function complete	carbon-nitrogen lyase activity	56	6	0.65	9.17	+	0.0269
GO molecular function complete	enzyme inhibitor activity	104	8	1.21	6.59	+	0.0325
GO molecular function complete	Unclassified	13600	122	158.84	0.77	-	0.0303

## Sheet: Supplementary Table 9
Supplementary Tables 9. GOEA of genes upregulated associated to anaerobic stress (T15>T0 and T15>TC).
	GO term	# of gene in reference	# of genes annotated	expected	Fold Enrichment	+/-	FDR
GO biological process complete	calcium ion transmembrane transport	39	8	0.66	12.16	+	0.0035
GO biological process complete	calcium ion transport	40	8	0.67	11.86	+	0.00207
GO biological process complete	divalent metal ion transport	86	9	1.45	6.2	+	0.0119
GO biological process complete	divalent inorganic cation transport	86	9	1.45	6.2	+	0.0133
GO biological process complete	toxin catabolic process	72	9	1.21	7.41	+	0.00969
GO biological process complete	cellular catabolic process	1175	41	19.82	2.07	+	0.0158
GO biological process complete	catabolic process	1400	45	23.61	1.91	+	0.017
GO biological process complete	detoxification	271	16	4.57	3.5	+	0.0145
GO biological process complete	response to toxic substance	273	16	4.6	3.47	+	0.0111
GO biological process complete	toxin metabolic process	76	9	1.28	7.02	+	0.00865
GO biological process complete	ATP hydrolysis coupled cation transmembrane transport	96	10	1.62	6.18	+	0.01
GO biological process complete	glutathione metabolic process	106	9	1.79	5.03	+	0.0397
GO molecular function complete	calcium-transporting ATPase activity	30	8	0.51	15.81	+	0.000342
GO molecular function complete	calcium ion transmembrane transporter activity	48	8	0.81	9.88	+	0.00255
GO molecular function complete	cation-transporting ATPase activity	106	11	1.79	6.15	+	0.00209
GO molecular function complete	ATPase coupled ion transmembrane transporter activity	106	11	1.79	6.15	+	0.00139
GO molecular function complete	active ion transmembrane transporter activity	106	11	1.79	6.15	+	0.00167
GO molecular function complete	ATPase activity, coupled to transmembrane movement of substances	266	14	4.49	3.12	+	0.0493
GO molecular function complete	ATPase activity, coupled to transmembrane movement of ions, phosphorylative mechanism	43	9	0.73	12.41	+	0.000173
GO molecular function complete	xyloglucan:xyloglucosyl transferase activity	36	6	0.61	9.88	+	0.0159
GO molecular function complete	glucosyltransferase activity	374	18	6.31	2.85	+	0.0226
GO molecular function complete	glutathione transferase activity	102	9	1.72	5.23	+	0.0222
GO molecular function complete	calcium ion binding	262	16	4.42	3.62	+	0.00543
GO cellular component complete	cell wall	275	16	4.64	3.45	+	0.0137
GO cellular component complete	external encapsulating structure	275	16	4.64	3.45	+	0.0274

[truncated: 18 more sheets: Supplementary Table 10, Supplementary Table 11, Supplementary Table 12, Supplementary Table 13, Supplementary Table 14, Supplementary Table 15, Supplementary Table 16, Supplementary Table 17, Supplementary Table 18, Supplementary Table 19, Supplementary Table 20, Supplementary Table 21, Supplementary Table 22, Supplementary Table 23, Supplementary Table 24, Supplementary Table 25, Supplementary Table 26, Supplementary Table 27]
